# Supplementary material for: Improving accuracy of GPT-3/4 results on biomedical data using a retrieval-augmented language model
Source: PLOS Digit Health. 2024 Aug 21;3(8):e0000568. doi: 10.1371/journal.pdig.0000568 (PMC11338460; doi:10.1371/journal.pdig.0000568)
Supplement: S1 File — This set of information is provided for each of the for LLMs tested, one per worksheet. Also provided in a separate worksheet is the question grouping used to categorize questions in S1 Fig. The last worksheet contains details of answers provided by the RAG model when varying the number of answers (k) the model used to generate a final answer. Additional information on the papers used to generate answers and intermediate answers the model used to generate the final output are also given. (XLSX) [file pdig.0000568.s002.xlsx]

## Sheet: GPT4 answers
Question	GPT4 Generic Answer	GPT4 generic Accuracy (1-3)	GPT4 generic Relevance (1-3)	GPT4 generic Readability (1-3)	Comments	Reviewer	Reviewer 2	Reviewer 3	Hall_count_GPT4
What is epcoritamab? Please provide sources for your answer	Epcoritamab (also known as DuoBody-CD3xCD20) is a bispecific antibody under development for the treatment of B-cell malignancies such as non-Hodgkin's lymphomas and chronic lymphocytic leukemia. It is designed to target both CD3 (a T-cell surface protein) and CD20 (a B-cell surface protein), bringing T-cells and B-cells together, which then results in the activation of T-cells and subsequent kill…	2\2\2	3\2\3	3\3\3	Reviewer #1: Answer was correct, detail was decent, some but not all of the links were broken. For generic GPT 4, the answers were correct but several of the references given were either broken or non-functional links or non-existent references. Some links to Genmabs corporate website went to the company website but not to the specific page on epcoritumab. Other links and manuscript references ju…	Christina Yu	Brandon Higgs	Carol Costa Sa	1
What are the subtypes of DLBCL? Please provide sources for your answer	Diffuse large B-cell lymphoma (DLBCL) is the most common type of non-Hodgkin lymphoma (NHL). DLBCL is a heterogeneous disease with various subtypes, which are mainly classified based on their molecular and genetic features. Some of the key subtypes of DLBCL include: Germinal center B-cell-like (GCB) DLBCL: This subtype originates from germinal center B-cells and has a relatively better prognosis …	3\2\3	3\3\3	3\3\3	Reviewer #1: GPT-4 gave a more detailed answer than GPT-3.5. Interestingly, the sources sited when asked the same question were different depending on GPT version. All references given worked, were accurate, and had some mention of the information in the answers on a quick scan. Reviewer #2: missing mol subtyping content, but background on COO and DHL/THL is good. Refs are all accurate. Reviewer …	Christina Yu	Brandon Higgs	Carol Costa Sa	0
What are the antibody therapies targeting CD20 for treatment of DLBCL? Please provide sources for your answer	CD20 is a cell surface protein found on B-cells, including cancerous B-cells in diffuse large B-cell lymphoma (DLBCL). Targeting CD20 using antibody therapies has become an important strategy in treating DLBCL. The most widely used and well-known CD20-targeting antibody therapies include: Rituximab (Rituxan): A chimeric monoclonal antibody that specifically binds to CD20, leading to the destructi…	2\2\2	2\2\2	3\3\3	GPT4 gave approved naked antibody therapies targeting CD20 in DLBCL, but missed bispecifics, ADCs, and radioimmunotherapy. References were a mix of completely incorrect references for existing drugs, some correct references, and references to existing papers but with the wrong links. Epcoritamab, glofitamab are in pre-registration phase and rituximab is approved. The others are investigational/of…	Sriram Sridhar	Brandon Higgs	Kubra Karagoz	1
What is the standard of care for treatment of DLBCL?	As of my knowledge cutoff date in September 2021, the standard of care for the treatment of diffuse large B-cell lymphoma (DLBCL) typically involves the use of a combination of chemotherapy and immunotherapy. The most common regimen is known as R-CHOP, which consists of: Rituximab (R): A monoclonal antibody targeting the CD20 protein on B-cells, including cancerous B-cells. Cyclophosphamide (C): …	3\3\3	3\3\3	3\3\3	GPT4 mentioned R-CHOP. In addition to R-CHOP, GPT4 mentioned R-EPOCH. It seemed to rely heavily on NCCN guidelines.	Sriram Sridhar	Han Si	Kubra Karagoz	0
What are the approved drugs for treatment of DLBCL?	As of my knowledge cutoff date in September 2021, there are several approved drugs for the treatment of diffuse large B-cell lymphoma (DLBCL). The list below highlights some of the key drugs, though it may not be exhaustive, and new treatments may have been approved since then. Rituximab (Rituxan): A monoclonal antibody targeting the CD20 protein on B-cells, often used in combination with chemoth…	2\1\2	3\3\2	3\3\3	Reviewer #1: Obinutuzumab is not appoved for treating DLBCL pts, references are not about DLBCL approval (Kymriah 2017, ALL); one reference is missing; Reviewer #2: Incorrect info - obinutuzumab is not FDA approved for DLBCL; link for tafasitamab-cxix is broken; link for FDA approves CAR-T cell therapy is incomplete	Han Si	Christina Yu	Kubra Karagoz	1
What is the overall response rate of DLBCL patients treated with glofitamab?	Glofitamab is a bispecific antibody targeting CD20 on B-cells and CD3 on T-cells, designed to redirect T-cells to eliminate CD20-expressing B-cells, including cancerous B-cells in diffuse large B-cell lymphoma (DLBCL). As of my knowledge cutoff date in September 2021, the overall response rate (ORR) for DLBCL patients treated with glofitamab is primarily based on the results from phase I and II c…	1\1\1	3\2\2	3\3\3	inaccurate info in terms of ORR and CR from 2020 ASH publication; Wrong reference (title and author does not match) Reviewer #3: 2 hallucinations, one on the response rate from ASH (should be 62.5% and 40.6% according to https://ash.confex.com/ash/2020/webprogram/Paper136044.html), second is on author list and invalid reference	Han Si	Kubra Karagoz	Sriram Sridhar	1
What is a treatment to use in DLBCL patients who have progressed on CAR-T?	As of my knowledge cutoff date in September 2021, there is no standard treatment for diffuse large B-cell lymphoma (DLBCL) patients who have progressed after chimeric antigen receptor (CAR) T-cell therapy. Treatment options in this situation are limited, and the choice depends on various factors, including the patient's prior treatment history, overall health, and eligibility for clinical trials.…	2\2\3	3\3\3	3\3\3	Not very accurate on subsequent treatment options (missing ADC drugs approved as well as other chemo); Pembro and Nivo are not listed as options on the NCCN guidelines in this clinical stage; reference is not existing Reviewer #2: overall good answer, given that other treatment options were added after GPT 4 knowledge cutoff date in 2021. However, citations are either lacking or too general. Othe…	Han Si	Carol Costa Sa	Meijian Guan	1
What are common treatments used in patients who have relapsed or were refractory to standard of care treatments in DLBCL?	Patients with relapsed or refractory diffuse large B-cell lymphoma (DLBCL) who do not respond to the standard of care treatments, such as R-CHOP, have limited options. The choice of therapy depends on various factors, including the patient's prior treatment history, overall health, and eligibility for clinical trials. Some common treatments used in patients with relapsed or refractory DLBCL inclu…	3\3\3	2\3\3	3\3\3	quite good answer; references may not be sufficient to support all of the described treatment options; Reviewer #2: good anwser as it lists some common options for refractory DLBCL patients. No hallucination was found.	Han Si	Meijian Guan	Kubra Karagoz	0
Do any DLBCL patient subtypes respond more favorably to chemotherapy or CAR-T treatments?	Diffuse large B-cell lymphoma (DLBCL) is the most common type of non-Hodgkin lymphoma, and it is a heterogeneous disease with different subtypes. Although I cannot browse the internet for the latest sources, I can provide you with some general information based on my knowledge up to September 2021. In DLBCL, two main molecular subtypes are recognized based on gene expression profiling: the activa…	3\3\3	2\2\1	3\3\3	GPT- 4: given answer and sources are accurate but there is a missing information. It only mentioned gene expression subtype of DLBCL and answered the rest of the question accordingly. It fails to infer genetic subtypes (N1, EZB, MCD, BN2, and ST2) or double/triple hit subtypes of DLBCL which shows different responds to chemotherapy or CAR-T treatments. It used publications from 2015 and 2017 alth…	Kubra Karagoz	Brandon Higgs	Carol Costa Sa	0
What are the most common adverse events observed in DLBCL patients treated with R-CHOP?	R-CHOP is a standard first-line chemotherapy regimen for patients with diffuse large B-cell lymphoma (DLBCL). It consists of rituximab (R), cyclophosphamide (C), doxorubicin (H), vincristine (O), and prednisone (P). As with any chemotherapy, patients receiving R-CHOP can experience various adverse events. Some of the most common adverse events observed in DLBCL patients treated with R-CHOP includ…	3\2\3	2\3\2	3\3\3	Reviewer #1: This is a large collection of AEs without ranking of prevalence or relevance as seen in clinical trials. Reviewer #2: Listed several common AEs and provided clinical rationale. However, no citations were included, so cannot comment on full accuracy. Reviewer #3: Provided a good collection of AEs. It'd be better if it can give references and emphasize on the severity or commonless of …	Brandon Higgs	Christina Yu	Meijian Guan	0
What biomarkers in DLBCL have been reported to correlate with either response or progression following treatment with R-CHOP?	R-CHOP is a combination chemotherapy regimen used as the first-line treatment for diffuse large B-cell lymphoma (DLBCL). It consists of rituximab (R), cyclophosphamide (C), doxorubicin (H), vincristine (O), and prednisone (P). Various biomarkers have been reported to correlate with response or progression in DLBCL patients following treatment with R-CHOP. Some of these biomarkers include: Cell of…	2\3\2	3\2\2	3\2\3	Missing TP53 and CD20. Reviewer #2: Good answer overall. The text lacks fluency and it is hard to follow from one biomarker to the next. Provide a score of 2 because TP53 is top of mind for DLBCL R-CHOP respnse biomarker Reviewer #3: Listed a number of prognostic factors that correlate with DLBCL clinical outcome in general, missed some newer findings, for example, gene expression profiling. The …	Brandon Higgs	Carol Costa Sa	Meijian Guan	0
What treatment combinations have been shown to be effective in DLBCL patients who have progressed on CAR-T treatment? Please provide sources for your answer	As of my knowledge cutoff in September 2021, there have been various treatment options explored for Diffuse Large B-Cell Lymphoma (DLBCL) patients who have progressed on Chimeric Antigen Receptor T-cell (CAR-T) therapy. It is important to note that more recent developments may have occurred since that date. Some of the treatment combinations that have shown efficacy include: Bispecific T-cell eng…	2\2\2	2\1\2	2\1\2	GPT-4: Answer includes different R/R DLBCL treatment options not necessarily combinations used for after the progression of CAR-T treatment. References are including therapies in the 2nd and 3rd line setting. Reviewer #2: Superficial answer that leaves behind chemo and radiotherapy options and does not specify relevant targeted therapies. Sources cited seems random and some irrelevant to the ques…	Kubra Karagoz	Carol Costa Sa	Meijian Guan	0
How can minimal residual disease (MRD) be used to understand clinical outcomes in DLBCL patients? Please provide sources for your answer	Minimal residual disease (MRD) refers to the presence of low levels of cancer cells that remain in the body after treatment. In diffuse large B-cell lymphoma (DLBCL) patients, MRD can be an important marker for understanding clinical outcomes, including treatment response, disease progression, and prognosis. Monitoring MRD can help clinicians make more informed decisions about therapy and follow-…	2\1\1	2\2\2	3\3\3	GPT4: It gives a good summary about how to use MRD to better track treatment response, disease progression, and prognosis. However, the response is very superficial and the refrence links are all broken. Reviewer #2: Answer is very basic and surface-level, with no specific details. Provided resources are all incorrect in different ways. (1st paper: link is wrong but the article exists; 2nd paper:…	Meijian Guan	Christina Yu	Brandon Higgs	1
Have checkpoint inhibitor treatments in monotherapy or combination therapy settings shown efficacy in DLBCL patients? Provide references.	Checkpoint inhibitor treatments, particularly targeting the PD-1/PD-L1 axis, have shown some efficacy in diffuse large B-cell lymphoma (DLBCL) patients, both in monotherapy and combination therapy settings. However, it is important to note that I can only provide references up to September 2021, and more recent studies may have emerged since then. Some studies and clinical trials demonstrating th…	2\2\2	2\2\3	3\3\3	Makes reference to CAR-T as CPI, which it is not. One reference does not mention DLBCL. ref links are valid, though CART treatment is different from CPI Mistook CAR-T for checkpoing inhibitor, but the answer attempted to find studies with specific references with the caveat of the date the model was trained until.	Brandon Higgs	Han Si	Sriram Sridhar	0
DLBCL diagnosis and prognosis	Diffuse large B-cell lymphoma (DLBCL) is the most common type of non-Hodgkin lymphoma (NHL). It is an aggressive B-cell lymphoma that affects both adults and children. Diagnosis and prognosis of DLBCL depend on several factors, including clinical presentation, staging, and molecular and genetic features.\n\nDiagnosis:\nThe diagnosis of DLBCL typically involves the following steps:\n\nMedical hist…	2\2\2	3\3\3	3\3\3	Overall good summary was provided. One reference was inaccurate. Reviewer #2: much more complete compared to gpt3.5, but some links are not real. review#3: good summary; though 1 URL pointed to a nonrelevant paper another one is not exsiting	Carol Costa Sá	Brandon Higgs	Han Si	1
landscape of DLBCL treatment as SOC. Please provide sources for your answer	As an AI language model, I cannot provide real-time sources or updates, but I can give you an overview of the landscape of Diffuse Large B-Cell Lymphoma (DLBCL) treatment as the standard of care (SOC) based on the knowledge I have up until September 2021. Please note that this information may be outdated, and you should consult more recent sources or a healthcare professional for the most current…	2\2\2	3\3\3	3\3\3	Good answer. Some references were inadequate or too general. reviewer#2: not sufficinet info on first line relapsed or refractory pts Reviewer #3: Some therapies, especially in later lines (e.g. bispecifics, ICI) were not included. The guidelines cited were general but accurate. There was a disclaimer upfront about limitation of current information. Answer read clearly and references were correct.	Carol Costa Sá	Han Si	Sriram Sridhar	0
Emerging novel treatment options for DLBCL patients	As of my knowledge cutoff date in September 2021, several novel treatment options are being explored for patients with diffuse large B-cell lymphoma (DLBCL). These emerging therapies are under investigation in preclinical and clinical trials, and some have shown promising results. Here are a few examples: Bispecific T-cell engagers (BiTEs): BiTEs are designed to engage T-cells and target tumor ce…	3\1\2	2\3\2	3\3\3	Overall good answer reviewer#2: links are wrong, summarized well Sources are hallucinations. The answer is ok but general, talking about drug classes but not specific therapies in each category.	Carol Costa Sá	Han Si	Sriram Sridhar	1
what is the importance of TP53 in DLBCL?	TP53 is a tumor suppressor gene that plays a crucial role in the regulation of the cell cycle, DNA repair, and apoptosis. It encodes the p53 protein, which is often referred to as the ""guardian of the genome"" because of its essential role in preventing the proliferation of cells with damaged DNA, thereby inhibiting tumor development. In diffuse large B-cell lymphoma (DLBCL), TP53 mutations are …	3\3\3	3\3\3	3\3\3	customGPT: Answer includes different R/R DLBCL treatment options. References are available and relevant. First sentences saying “CAR-T therapy is the most effective treatment option for R/R DLBCL” which is biased. Reviewer #2: very complete. reviewer#3: overall good answer	Carol Costa Sá	Brandon Higgs	Han Si	0
What is the prevalence of double hit mutations in lymphoma?	As an AI language model, I cannot provide real-time or the most current data on the prevalence of double hit mutations in lymphoma. However, I can provide you with some general information on this topic based on the knowledge available up to September 2021. Please note that the prevalence may have changed since then. Double-hit lymphomas (DHL) are a rare and aggressive subset of B-cell non-Hodgki…	3\3\3	3\3\2	2\2\3	GPT4: correct answer. Good job reminding users that the info might not be up-to-date. The text is a bit redundant. Reviewer #2: content is accurate and clear, just readability is not strong. Reviewer #3: no sources provided, so cannot trace back the info; only mentioned DLBCL and Burkitt lymphoma whereas GPT3.5 answer mentions more types	Meijian Guan	Brandon Higgs	Christina Yu	0

## Sheet: GPT3.5 answers
Question	GPT3.5 Generic	GPT3.5 generic Accuracy (1-3)	GPT3.5 generic Relevance (1-3)	GPT3.5 generic Readability (1-3)	Comments	Reviewer	Reviewer 2	Reviewer 3	Version and Date	Hall_count_GPT3.5
What is epcoritamab? Please provide sources for your answer	Epcoritamab (formerly known as GEN3013) is an investigational bispecific antibody being developed by Genmab for the treatment of B-cell malignancies. It is designed to bind to CD3 on T cells and CD20 on B cells, redirecting T cells to target and kill B cells. Epcoritamab is currently in clinical trials for the treatment of relapsed or refractory diffuse large B-cell lymphoma (DLBCL) and follicula…	2\2\2	3\3\3	3\3\3	Reviewer #1: Answer was correct but less detailed, some but not all of the links were broken. For generic GPT 3.5, the answers are correct but several of the references given are either broken or non-functional links or non-existent references. Some links to Genmabs corporate website go to the company website but not to the specific page on epcoritumab. Other links and manuscript references just …	Christina Yu	Brandon Higgs	Kubra Karagoz	2023-03-23	1
What are the subtypes of DLBCL? Please provide sources for your answer	DLBCL, or Diffuse Large B-Cell Lymphoma, is a type of aggressive non-Hodgkin lymphoma. DLBCL can be divided into subtypes based on its cell of origin, gene expression profile, and molecular features. Here are some of the commonly recognized subtypes of DLBCL: Germinal center B-cell-like (GCB) DLBCL Activated B-cell-like (ABC) DLBCL Primary mediastinal large B-cell lymphoma (PMBCL) Double-hit DLBC…	3\3\3	2\2\2	3\2\3	Reviewer #1: All references given worked, were accurate, and had some mention of the information in the answers on a quick scan. The NCCN resource provided by GPT-3.5 is a clinical practice guideline and only available after creating an account with the website; it is not an easy document to parse through without prior knowledge. Reviewer #2: readability is weak w/o much context on subtypes. Miss…	Christina Yu	Brandon Higgs	Carol Costa Sa	2023-03-23	0
What are the antibody therapies targeting CD20 for treatment of DLBCL? Please provide sources for your answer	CD20 is a protein found on the surface of B-cells, a type of white blood cell that plays a key role in the immune system. DLBCL (diffuse large B-cell lymphoma) is a type of non-Hodgkin's lymphoma that affects B-cells. Antibody therapies targeting CD20 have been developed to treat DLBCL. The two main antibody therapies targeting CD20 for the treatment of DLBCL are rituximab and obinutuzumab. Ritux…	2\2\2	2\2\2	3\3\3	GPT3.5 missed ofatumumab completely and did not mention the bispecifics, radioimmunotherapy, or ADCs. The links were also all incorrect. Epcoritamab, glofitamab are in pre-registration phase and rituximab is approved. The others are investigational/off label. So For relevance/accuracy, the results have to at least include those three. A relevance/accuracy score of 2 could be given for including r…	Sriram Sridhar	Brandon Higgs	Kubra Karagoz	2023-03-23	1
What is the standard of care for treatment of DLBCL?	The standard of care for the treatment of diffuse large B-cell lymphoma (DLBCL) varies depending on the patient's age, overall health, and disease stage. However, the most commonly used treatment approach is a combination of chemotherapy with or without immunotherapy, followed by radiation therapy in some cases. The National Comprehensive Cancer Network (NCCN) provides guidelines for the manageme…	2\2\2	3\3\3	2\3\2	GPT3.5 mentioned R-CHOP. In addition to R-CHOP, GPT 3.5 mentioned other chemo combinations. It seemed to rely heavily on NCCN guidelines. One of the refereces from GPT3.5 was for a link/reference that didn't work and couldn't be found.	Sriram Sridhar	Han Si	Kubra Karagoz	2023-03-23	1
What are the approved drugs for treatment of DLBCL?	Diffuse large B-cell lymphoma (DLBCL) is an aggressive type of non-Hodgkin lymphoma (NHL). The treatment of DLBCL usually involves chemotherapy, immunotherapy, and/or radiation therapy. The choice of treatment depends on several factors, including the patient's age, overall health, stage of the disease, and the presence of certain genetic mutations. There are several FDA-approved drugs for the tr…	2\2\2	3\3\3	3\3\3	Reviewer #1: Brentuximab vedotin is not approved for DLBCL; one reference is not existing; Reviewer #2: Brentuximab vedotin is not FDA approved but is listed in NCCN document (first reference) as a consideration for certain patient populations. CAR-T therapies were not included. Second reference web-link is broken.	Han Si	Christina Yu	Kubra Karagoz	2023-04-17	1
What is the overall response rate of DLBCL patients treated with glofitamab?	Glofitamab is a novel bispecific antibody targeting CD20 and CD3, which has shown promising results in the treatment of diffuse large B-cell lymphoma (DLBCL). According to the results of a Phase 1/2 study presented at the 2020 ASH Annual Meeting, the overall response rate (ORR) of DLBCL patients treated with glofitamab was 65.1% (95% CI: 48.5-79.2) with a complete response rate (CRR) of 35.1% (95…	1\1\1	3\2\2	3\2\3	inaccurate info from ASH 2020; wrong references Reviewer #3: References were wrong or didn't exist, and the response data was inaccurate.	Han Si	Kubra Karagoz	Sriram Sridhar	2023-04-18	1
What is a treatment to use in DLBCL patients who have progressed on CAR-T?	Diffuse large B-cell lymphoma (DLBCL) patients who have progressed on CAR-T cell therapy may have limited treatment options. However, there are some emerging therapies that have shown promising results in clinical trials. Bispecific T-cell Engager (BiTE) Therapy: BiTE therapy is a form of immunotherapy that uses bispecific antibodies to direct T-cells to target cancer cells. In a phase 1 trial, t…	1\1\2	3\2\3	3\3\3	falsifications detected in the text; Schuster et al., described a CAR T therapy trial in DLBCL; Ansel et al was for Nivo in HCT failed trial not CAR T failed; The 3rd reference can't be found at all; Reviewer #2: It's not accurate to state that the treatment is limited as there are several options depending on patient's fitness and medical history. It'd be more appropriate to say it's not standar…	Han Si	Meijian Guan		2023-04-18	1
What are common treatments used in patients who have relapsed or were refractory to standard of care treatments in DLBCL?	Diffuse large B-cell lymphoma (DLBCL) is an aggressive type of non-Hodgkin's lymphoma that can be challenging to treat, especially in patients who have relapsed or become refractory to standard treatments. Here are some of the common treatments used in such cases, along with sources to support them: High-dose chemotherapy with stem cell transplant: This treatment involves using high doses of chem…	2\2\2	2\2\2	3\3\2	inadequet information on CAR T which has been approved already (3 different options); it did not mention some approved drugs such as Polivy etc (worse than GPT-4's answer); References are not specific at all; Reviewer #2: Very general response. Limited information were given for the listed treatments. The treatment options are not very comprehensive. It's also lacking references.	Han Si	Meijian Guan	Kubra Karagoz	2023-04-28	0
Do any DLBCL patient subtypes respond more favorably to chemotherapy or CAR-T treatments?	Diffuse large B-cell lymphoma (DLBCL) is a heterogeneous disease, and it can be classified into different molecular subtypes based on gene expression profiling. Studies have shown that different subtypes of DLBCL may have distinct responses to chemotherapy and CAR-T treatments. According to a recent study published in Blood Advances, patients with activated B-cell-like (ABC) DLBCL subtype have a …	2\2\2	2\2\2	2\3\3	GPT-3.5: Answer is not as comprehensive as GPT4 by including only transcriptomic subtypes. References are not accurate. Answer includes irrelevant paragraph i.e. immunotherapies in DLBCL. The first given reference is not available. The second reference is available but not specific for DLBCL, it is about PD-1/PD-L1 blockade therapy. Reviewer #2: missing patient subset content beyond COO like gpt4…	Kubra Karagoz	Brandon Higgs	Carol Costa Sa		1
What are the most common adverse events observed in DLBCL patients treated with R-CHOP?	R-CHOP (rituximab, cyclophosphamide, doxorubicin, vincristine, and prednisone) is a standard chemotherapy regimen used to treat patients with diffuse large B-cell lymphoma (DLBCL). While R-CHOP is generally well-tolerated, it can cause a range of adverse events, some of which are more common than others. Here are some of the most common adverse events observed in DLBCL patients treated with R-CHO…	2\2\2	2\2\2	3\3\3	Reviewer #1: This is a large collection of AEs without ranking of prevalence or relevance as seen in clinical trials. Reviewer #2: Listed several common AEs and provided short definition and clinical rationale though less attribution of AE to a specific drug compared to GPT-4 answer. No citations were included, so cannot comment on full accuracy. Reviewer #3: Provided a good collection of AEs. It…	Brandon Higgs	Christina Yu	Meijian Guan	2023-04-13	0
What biomarkers in DLBCL have been reported to correlate with either response or progression following treatment with R-CHOP?	Several biomarkers have been reported to correlate with either response or progression following treatment with R-CHOP (rituximab, cyclophosphamide, doxorubicin, vincristine, and prednisone) in patients with diffuse large B-cell lymphoma (DLBCL). Here are a few examples: CD20 expression - CD20 is a protein expressed on the surface of B cells, and it is the target of the monoclonal antibody rituxi…	2\2\2	3\2\2	3\3\3	Missing IPI and PDL1 Reviewer #2: The response is less comprehensive than GPT4. Listed a number of prognostic factors that correlate with DLBCL clinical outcome in general, missed some newer findings, for example, gene expression profiling. The listed factors are not necessarily biomarkers or specifically for R-CHOP. It's also lacking citations. Reviewer #3: Text is more fluent than gpt4 but ther…	Brandon Higgs	Meijian Guan	Carol Costa Sa	2023-04-13	0
What treatment combinations have been shown to be effective in DLBCL patients who have progressed on CAR-T treatment? Please provide sources for your answer	DLBCL (diffuse large B-cell lymphoma) is a type of cancer that affects white blood cells, and CAR-T (chimeric antigen receptor T-cell) therapy has been an important treatment option for patients with relapsed or refractory disease. However, some patients may experience disease progression even after CAR-T therapy. In such cases, there are several treatment options available, which may depend on v…	1\1\1	1\2\1	2\2\2	GPT-3.5: The answer is not accurate. References are not available. It refers a paper which is not available then made up a story and each upcoming sentence includes ORR and PFS/ OS from different irrelevant studies. Reviewer #2: It listed some viable treatment options in the clinic after patients progressed on CAR-T. However, the papers it cited are not real, thus makes the credibility very low. …	Kubra Karagoz	Meijian Guan	Carol Costa Sa		1
How can minimal residual disease (MRD) be used to understand clinical outcomes in DLBCL patients? Please provide sources for your answer	Minimal residual disease (MRD) is a term used to describe the small amount of cancer cells that remain in a patient's body after treatment. In the context of diffuse large B-cell lymphoma (DLBCL), MRD can be detected using techniques such as flow cytometry, PCR-based methods, or next-generation sequencing. MRD status can provide important information about a patient's prognosis and guide treatmen…	2\1\1	2\2\2	3\3\3	GPT3.5: It gives good answer about how to use MRD in predicting clinical outcome and guiding treatment decisions. More details were discussed than GPT4. However, none of the references exists, which would reduce the reliability of the content. Reviewer #2: First paragraph response is a fine introduction. The references cited do not exist. Reviewer #3: the refs are all hallucinations, but technolo…	Meijian Guan	Christina Yu	Brandon Higgs	2023-04-19	1
Have checkpoint inhibitor treatments in monotherapy or combination therapy settings shown efficacy in DLBCL patients? Provide references.	DLBCL, or Diffuse Large B-Cell Lymphoma, is a type of blood cancer that affects B-cells. Checkpoint inhibitors are a type of immunotherapy that has shown efficacy in treating various types of cancer. There have been studies on the use of checkpoint inhibitors in DLBCL, both in monotherapy and combination therapy settings. However, the results have been mixed, and more research is needed to determ…	2\1\1	1\1\1	3\3\3	GPT-3.5 The answer is not accurate. References are not accurate. It refers a paper which is not available then made up a story and each upcoming sentence includes ORR and PFS/ OS from different irrelevant studies. One reference discusses HL, when DLBCL is NHL. reviewer#2: none of the referece is about DLBCL specific study, the last one does not exist. Reviewer #3: None of the references discusses…	Brandon Higgs	Han Si	Sriram Sridhar	2023-04-13	1
DLBCL diagnosis and prognosis	DLBCL (Diffuse Large B-cell Lymphoma) is the most common type of aggressive non-Hodgkin lymphoma in adults. It can be diagnosed through a combination of medical history, physical examination, blood tests, imaging tests, and a biopsy of the affected tissue. According to the National Comprehensive Cancer Network (NCCN) guidelines, the initial workup for DLBCL should include a medical history and ph…	3\1\1	3\3\3	3\3\3	Overall good summary with accurate statements. Reviewer #2: readability is good but links are not real. reviewer#3: not much details; links are not existing;	Carol Costa Sá	Brandon Higgs	Han Si	2023-04-25	1
landscape of DLBCL treatment as SOC. Please provide sources for your answer	DLBCL (diffuse large B-cell lymphoma) is an aggressive type of non-Hodgkin's lymphoma that is treated with a combination of chemotherapy and immunotherapy. The standard of care (SOC) for DLBCL treatment has evolved over the years with the introduction of new therapies and approaches. Here is an overview of the current landscape of DLBCL treatment as SOC: R-CHOP: R-CHOP (rituximab, cyclophosphamid…	1\2\2	3\2\2	3\3\3	General information about combination therapy options inaccurate and approved CAR-T treatments in DLBCL was shown with no references. reviewer#2: relevant information but lacks some later line new treatment options Reviewer #3: Basic information is given, but references provided are somewhat randomly linked. No mention of line of therapy and when additional options (bispecifics, ICIs, ADCs) are a…	Carol Costa Sá	Han Si	Sriram Sridhar	2023-04-25	0
Emerging novel treatment options for DLBCL patients	Diffuse large B-cell lymphoma (DLBCL) is the most common type of non-Hodgkin's lymphoma (NHL), accounting for about 30% of all cases. There are several emerging novel treatment options for DLBCL patients, including: CAR-T cell therapy: Chimeric antigen receptor (CAR) T-cell therapy is an innovative treatment that involves genetically modifying a patient's own immune cells to recognize and attack …	3\1\1	2\2\1	3\3\2	Overall good summary with accurate statements reviewer#2: summary is ok, but lots of links are halucinations Reviewer #3: Response is general and incomplete, references have hallucinations.	Carol Costa Sá	Han Si	Sriram Sridhar	2023-04-25	1
what is the importance of TP53 in DLBCL?	TP53 is a tumor suppressor gene that plays a critical role in preventing the development and progression of cancer. In Diffuse Large B-Cell Lymphoma (DLBCL), TP53 gene mutations are associated with poor prognosis and are often found in aggressive subtypes of the disease. DLBCL is the most common type of non-Hodgkin's lymphoma, accounting for about 30% of all cases. It is a heterogeneous disease, …	3\3\3	3\3\3	3\3\3	Reviewer #2: complete, similar to gpt4 reviewer#3: good answer again	Carol Costa Sá	Brandon Higgs	Han Si	2023-04-25	0
What is the prevalence of double hit mutations in lymphoma?	The prevalence of double-hit mutations in lymphoma varies depending on the specific subtype of lymphoma. Double-hit lymphomas are a subset of B-cell lymphomas that have concurrent rearrangements in the MYC and BCL2 and/or BCL6 genes. In diffuse large B-cell lymphoma (DLBCL), the most common type of B-cell lymphoma, double-hit mutations are present in approximately 5-10% of cases. However, in cert…	2\2\1	3\3\3	2\2\2	GPT3.5: It gives correct answer for most of the part. However, it mixed double-hit and double-expresser in one part of the response. Which also caused the low readability. Reviewer #2: relevance is strong, though accuracy on expressers is less clear. Reviewer #3: Overall this was a good answer but the concepts for double-hit and expresser were combined. Some parts were unclear. Percentages cited …	Meijian Guan	Brandon Higgs	Christina Yu		1

## Sheet: Prometheus answers
Question	Bing chat (built on GPT-4, using default "balanced" response model)	Bing chat Accuracy (1-3)	Bing chat Relevance (1-3)	Bing chat Readability (1-3)	Comments	Reviewer	Reviewer 2	Reviewer 3	Hall_count_Bing chat
What is epcoritamab? Please provide sources for your answer	Epcoritamab is an investigational IgG1-bispecific antibody created using Genmab's proprietary DuoBody ® technology. It is a subcutaneously administered CD3xCD20 T-cell-engaging, bispecific antibody that activates T cells, directing them to kill malignant CD20 + B cells. It has demonstrated potent antitumor activity in dose escalation across B-cell non-Hodgkin lymphoma subtypes²⁴. It is currently …	3\3\3	3\3\3	3\3\3	Reviewer #1: Answer was correct with a little more subtle detail than GPT4, and all the links were accessible and pointed to the correct sources. Reviewer #2: better than gpt3 and gpt4 Reviewer #3: Great answer, sources provided were relevant and specific to the question	Christina Yu	Brandon Higgs	Carol Costa Sa	0
What are the subtypes of DLBCL? Please provide sources for your answer	There are two major biologically distinct molecular subtypes of DLBCL: germinal center B-cell (GCB) and activated B-cell (ABC)¹³. ABC DLBCL is associated with substantially worse outcomes when treated with standard chemoimmunotherapy¹. Source: Conversation with Bing, 4/13/2023 (1) ABC, GCB, and Double-Hit Diffuse Large B-Cell Lymphoma: Does Subtype .... https://pubmed.ncbi.nlm.nih.gov/25993209/ A…	3\3\3	2\1\1	3\3\3	Reviewer #1: Bing answer was accurate but gave a limited answer without mentioning NGS-derived subtypes. Reviewer #2: missing a lot of content - only focused on a few subtypes . Reviewer #3: Bing was really lazy in this answer. Missed relevant information that is readily available in the links provided in the references	Christina Yu	Brandon Higgs	Carol Costa Sa	0
What are the antibody therapies targeting CD20 for treatment of DLBCL? Please provide sources for your answer	Rituximab (R) is a human-murine chimeric anti-CD20 MoAb¹ while second-generation MoAbs are partially (-zumab) or completely (-mumab) humanized⁴. Ofatumumab (O-), which has been approved for refractory chronic lymphocytic leukemia (CLL), has also shown great potential in other B cell NHL, such as follicular lymphoma (FL) and DLBCL¹. Other drugs in development that target CD20 include bispecific T-…	2\2\2	2\2\2	2\2\1	Bing: Missed obinutuzumab but got the other two CD20 naked Abs. Mentioned T-cell engagers and got most of the approved ones (including epcoritamab). Didn't mention radioimmunotherapy or ADC, and the references were partially correct, citing a source (#4) that isn't relevant and uses a source from unknown journal (#1 & 2). Epcoritamab, glofitamab are in pre-registration phase and rituximab is appr…	Sriram Sridhar	Brandon Higgs	Kubra Karagoz	0
What is the standard of care for treatment of DLBCL?	For twenty years R-CHOP has been the standard of care for the treatment of diffuse large B-cell lymphoma (DLBCL)¹⁴. R-CHOP is a combination chemoimmunotherapy regimen of rituximab, cyclophosphamide, doxorubicin hydrochloride, vincristine sulfate, and prednisone⁴. However, at the 2021 American Society of Hematology (ASH) conference, new data suggest that the standard might need to be adjusted². So…	3\2\2	2\2\2	3\2\2	Bing mentioned R-CHOP but was vague on other options. It mentioned updated guidance without saying what that guidance was. It was not clear the SOC will be changed in reference 2. some references were not used in the text.	Sriram Sridhar	Han Si	Kubra Karagoz	0
What are the approved drugs for treatment of DLBCL?	Common drugs or drug combinations used as initial treatments for DLBCL include ¹³: - R-CHOP (rituximab [Rituxan], cyclophosphamide [Cytoxan], doxorubicin [Adriamycin], vincristine [Oncovin], and prednisone) - R-EPOCH (rituximab [Rituxan], etoposide [VePesid], cyclophosphamide [Cytoxan], doxorubicin [Adriamycin], vincristine [Oncovin], and prednisone) - Rituximab and Hyaluronidase Human (Rituxan H…	3\2\2	2\2\2	3\3\2	Reviewer #1: no errors; maybe not much details in text; references are all valid; Reviewer #2: R-EPOCH is an accepted treatment regimen but I could not find a source that etoposide was FDA approved for DLBCL. The fifth reference cites FDA approval for loncastuximab tesirine-lpyl but the drug is not included in the answer. The first and second references are the same.	Han Si	Christina Yu	Kubra Karagoz	0
What is the overall response rate of DLBCL patients treated with glofitamab?	According to a clinical trial, historically, we have seen an overall response rate of about **20% to 40%** across clinical trials of single agents used to treat DLBCL ¹. Glofitamab demonstrated a median duration of CR of **18.4 months** and an overall response rate of **52%** ⁴. Source: Conversation with Bing, 4/13/2023 (1) Glofitamab Shows Durable Remissions in R/R DLBCL. https://ashpublications…	2\2\3	2\2\2	2\2\2	first sentence of response misrepresented the source ("according to a clinical trial" is incorrect); good references; Reviewer #3: Information based on references is accurate, but only one paper is cited for ORR on glofi. In reference #1 there is additional information on response which was not mentioned in the answer. The answer is also not as clearly written as the GPT answers to the same quest…	Han Si	Kubra Karagoz	Sri	0
What is a treatment to use in DLBCL patients who have progressed on CAR-T?	According to a clinical trial, polatuzumab, tafasitamab, selinexor, and loncastuximab are FDA-approved in this setting ¹. Source: Conversation with Bing, 4/13/2023 (1) Outcomes of first therapy after CD19-CAR-T treatment failure in large B .... https://www.nature.com/articles/s41375-022-01739-2 Accessed 4/13/2023. (2) CAR T-cell therapy for people with diffuse large B-cell lymphoma which .... htt…	3\1\2	1\1\3	1\2\1	Reviewer #1: logic issue (a clinical trial with multiple drugs approve?); not complete list of drugs(can also be cinical trial as noval treatments although not approved yet); references are valid Reviewer #2: Bing could have done a better job summarizing information from the references provided. Scores are low to reflect confusing text ("according to a clinical trial"?) and missing relevant infor…	Han Si	Carol Costa Sa	Meijian Guan	0
What are common treatments used in patients who have relapsed or were refractory to standard of care treatments in DLBCL?	According to a clinical trial, since 2019, the following four non-CAR T-cell treatments have been approved in relapsed/refractory DLBCL: polatuzumab in combination with bendamustine and rituximab, selinexor, tafasitamab plus lenalidomide, and loncastuximab ¹. Source: Conversation with Bing, 4/13/2023 (1) Relapsed/Refractory Diffuse Large B-Cell Lymphoma: A Look at the .... https://pubmed.ncbi.nlm…	1\1\1	2\1\2	1\1\1	not a comprehensive answer, first sentence of response misrepresented the source ("according to a clinical trial" is incorrect); References are all valid; Reviewer #3: Some relevant citations were listed, howevery it also listed a citation for MM. The summary text is not accurate and clear.	Han Si	Kubra Karagoz	Meijian Guan	0
Do any DLBCL patient subtypes respond more favorably to chemotherapy or CAR-T treatments?	According to WebMD, the FDA has approved three CAR T-cell therapies for use in adults with DLBCL: 1. Axicabtagene ciloleucel (Yescarta) 2. Lisocabtagene maraleucel (Breyanzi) 3. Tisagenlecleucel (Kymriah)¹³ In addition, a study published in Blood Advances states that Chimeric antigen receptor (CAR) T-cell therapy has been approved by the US Food and Drug Administration and other regulatory agenci…	1\1\1	1\1\1	2\2\2	Bing: Answer does not address the question. General information about approved CAR-T treatments in DLBCL was shown with references. References are not only scientific journal publications but also website articles. Reviewer #2: not sure what question was being answered, but not the one asked. Reviewer #3: completely missed the point and does not address the question	Kubra Karagoz	Brandon Higgs	Carol Costa Sa	1
What are the most common adverse events observed in DLBCL patients treated with R-CHOP?	According to a [source](https://www.webmd.com/cancer/lymphoma/rchop-chemotherapy-overview), common side effects of R-CHOP chemotherapy may include fever, muscle aches, headache, and shivers from low white blood cell counts; feeling cold, weak, and out of breath from anemia; bruising or bleeding more easily; nausea and vomiting; hair loss, including your eyelashes and eyebrows; mouth sores; low ap…	1\1\1	1\2\1	2\3\2	Reviewer #1: Missing more prevalence AEs to R-CHOP and 2 references are not compreheisive of AEs observed and bias by only citing those found in those studies. Websites for references are not accurate Reviewer #2: Answer is simple list, without elaboration seen in GPT-3.5 & 4. Primary reference used is from WedMD instead of peer-reviewed source. Second reference is an article in Chinese. Fifth re…	Brandon Higgs	Christina Yu	Meijian Guan	1
What biomarkers in DLBCL have been reported to correlate with either response or progression following treatment with R-CHOP?	According to a study published on PubMed, lincRNA-p21 can be identified as a potential novel prognostic biomarker for prognosis in DLBCL and regulate cell proliferation and cycle in vitro1. Another study published on PubMed showed that PET-derived tumor metrics can predict DLBCL response and progression-free survival following treatment with R-CHOP2. 2. https://ashpublications.org/blood/article/1…	1\1\1	1\1\1	2\2\2	Does not list any of the well published molecular biomarkers, well known ABC/GC subtypes, etc Reviewer #3: Answer missed the most relevant biomarkers. Penalized readability too because answer was too superficial.	Brandon Higgs	Meijian Guan	Carol Costa Sa	0
What treatment combinations have been shown to be effective in DLBCL patients who have progressed on CAR-T treatment? Please provide sources for your answer	According to a [source](https://www.targetedonc.com/view/shifting-treatment-paradigm-in-dlbcl-reflects-changes-for-car-t-cell-therapy-polatuzumab), the changing treatment landscape for diffuse large B-cell lymphoma (DLBCL) now involves the use of the combination of polatuzumab vedotin (Polivy) plus rituximab (Rituxan), cyclophosphamide, doxorubicin, and prednisone (Pola-R-CHP) moving into the fro…	1\1\1	1\1\2	1\1\1	Bing: Answer does not address the question. General information about combination therapy options and approved CAR-T treatments in DLBCL was shown with references. Reviewer #2: Body of text does not address the question but display references that are relevant to the topic Reviewer #3: It just simply listed some web search results. The summary is not accurate. Some references are not credible. Re…	Kubra Karagoz	Carol Costa Sa	Meijian Guan	1
How can minimal residual disease (MRD) be used to understand clinical outcomes in DLBCL patients? Please provide sources for your answer	According to a [source](https://pubmed.ncbi.nlm.nih.gov/30941515/), minimal residual disease (MRD) testing can predict outcomes and response to treatment as well as detect relapse prior to clinical signs of recurrent disease. While some studies of MRD in DLBCL have been in the prospective setting, the ability of this technology to alter clinical outcomes is currently unknown. Another [source](htt…	1\1\1	2\1\2	3\3\2	Bing: It gives relevant information about MRD in DLCBCL patients. The first reference is accurate. However, the second reference is from www.docwirenews.com, which is based on a single conference abstract. This makes the content less reliable. Reviewer #2: The references chosen to build the response are scattered (refs 1 and 4 are the same, 2 is from a website that summarized a conference abstrac…	Meijian Guan	Christina Yu	Brandon Higgs	0
Have checkpoint inhibitor treatments in monotherapy or combination therapy settings shown efficacy in DLBCL patients? Provide references.	According to a study published on PubMed, checkpoint inhibitor (CPI) therapy with anti-PD-1 antibodies has been associated with mixed outcomes in small cohorts of aggressive B-cell lymphoma patients following CAR T-cell therapy failure1. Another study published on PubMed showed that CPI therapy was associated with an overall response rate of 19% and a complete response rate of 10% in DLBCL patien…	3\3\2	2\2\2	3\3\3	Lacks specific content on combination therapies. reviewer#2: very few evidence shown, valid links Reviewer #3: Only two studies cited, second reference not given, answer incomplete but attempted to address the question.	Brandon Higgs	Han Si	Sriram Sridhar	0
DLBCL diagnosis and prognosis	According to a [source](https://www.verywellhealth.com/diffuse-large-b-cell-lymphoma-5223646), DLBCL is usually considered to be curable, especially if it is found when locally advanced, meaning that it hasn’t spread to distant areas of the body. Even if it has spread, it may still be cured. At diagnosis, an International Prognostic Index score may be given, which helps to determine prognosis (li…	1\1\1	1\1\1	1\1\1	Inaccurate statements. Lacks details and relevant information. Reviewer #2: very inaccurate and not well written. reviewer#3: it does not answer much of the question; poor readability	Carol Costa Sá	Brandon Higgs	Han Si	0
landscape of DLBCL treatment as SOC. Please provide sources for your answer	According to a [source](https://bing.com/search?q=DLBCL+treatment+landscape+SOC), several promising therapies for newly diagnosed and relapsed diffuse large B-cell lymphoma (DLBCL) have been recently approved or are in the final stages of development including enhanced monoclonal antibodies, antibody drug conjugates, and T-cell–engaging therapies. The R-CHOP immunochemotherapy protocol has been t…	1\1\1	2\2\1	1\1\1	Bing: Answer does not address the question. General information about combination therapy options and approved CAR-T treatments in DLBCL was shown with references. RCHOP is mentioned, but the answer is rambling and talked about references, but the use of the references doesn't make sense. Refs 1 and 2 are the same paper from different sources. Reference 6 actually has a lot of the information to …	Carol Costa Sá	Han Si	Sriram Sridhar	1
Emerging novel treatment options for DLBCL patients	According to a [source](https://www.nature.com/articles/s41408-021-00456-w), newer, more effective and non-cytotoxic therapies are an unmet need for patients with diffuse large B-cell lymphoma (DLBCL) and other B-cell malignancies. Recently approved agents include polatuzumab with bendamustine and rituximab, selinexor, and tafasitamab plus lenalidomide. Several novel antibody therapies are under …	1\2\2	1\2\2	1\1\2	Some treatment options presented do not pertain to DLBCL indication. Details about MOA were inaccurate or lacking supporting references. reviewer#2: all links are real; does not cover bispecific Abs; the answers are more like stacking together all results from the bing search Reviewer #3: Sources are relevant and accurate. Multiple therapies are listed, some not for DLBCL though. THe answer is no…	Carol Costa Sá	Han Si	Sriram Sridhar	0
what is the importance of TP53 in DLBCL?	TP53 mutations have been observed in DLBCL with high frequency mutations, which play a crucial role in lymphomagenesis1. Source: Conversation with Bing, 4/14/2023 1). Comprehensive Analysis of TP53 Mutation Characteristics and Identification of Patients with Inferior Prognosis and Enhanced Immune Escape in Diffuse Large B Cell Lymphoma. https://ashpublications.org/blood/article/138/Supplement%201…	1\1\1	1\1\1	1\1\1	Answer does not address the importance of TP53. Lacks details and relevant points. Reviewer #2: very sparse, no detail, not good readability; link is accurate, so not sure why it was not used in answer. reviewer#3: not sure this is the completed answer to the qs. no specific answer to the qs	Carol Costa Sá	Brandon Higgs	Han Si	0
What is the prevalence of double hit mutations in lymphoma?	Double-hit lymphomas (DHL) are aggressive neoplasms presenting translocation phenomenon involving MYC combined with another event involving translocation of BCL2 or BCL61. The prevalence of double-hit mutations in lymphoma is approximately 5% to 10% of patients2. Double-hit lymphomas have concurrent chromosomal rearrangements of MYC plus BCL2 (or less likely, BCL6)2. Source: Conversation with Bin…	3\2\3	3\3\3	3\3\3	Bing chat: It gives accurate answers and correct references. Language is readable and concise. Reviewer #2, reports DLBCL prev, but defines it generically as lymphomas. Reviewer #3: cites the prevelance from the second reference, and both references were correct links	Meijian Guan	Brandon Higgs	Sriram Sridhar	0

## Sheet: RAG LLM
Question	retrieval-augmented LLM answer	retrieval-augmented LLM Accuracy (1-3)	retrieval-augmented LLM Relevance (1-3)	retrieval-augmented LLM Readability (1-3)	Comments	Reviewer	Reviewer 2	Reviewer 3	Version and Date	Hall_count_retrieval-augmented LLM	Intermediate answers
What is epcoritamab? Please provide sources for your answer	Epcoritamab is a subcutaneously administered, well-tolerated, full-length IgG1 bispecific antibody (bsAb) that binds to CD3+ T cells and CD20+ B cells, inducing CD3+ T cells to kill CD20+ tumor B cells through a unique mechanism of action (MOA). It is being investigated in a phase I/II study for heavily pretreated B-cell non-Hodgkin lymphoma (B-NHL) and has shown single-agent antitumor activity i…	3\3\3	3\3\3	3\3\3	Reviewer #1: Answer was correct and references were relevant. However, the first sentence of the response uses a phrase from paper #3 in the intermediate answers without being included in the citation for the final answer. The custom chatbot mentioned phase I/II study while Bing mentioned phase 3. Reviewer #2: timing of papers here int he RAG influenced ph3 update. Reviewer #3: Answer is complete…	Christina Yu	Brandon Higgs	Carol Costa Sa	2023-03-23	0
What are the subtypes of DLBCL? Please provide sources for your answer	The subtypes of DLBCL include Germinal center B-cell like (GCB), Activated B-cell like (ABC), Low-risk cluster C1 (enriched for BCL6 rearrangement and NOTCH2 mutations), Cluster C5 (characterised by gains of 18q, and mutation of MYD88 and CD79B), Clusters C3 and C4 (enriched for BCL2 rearrangement and mutation of KMT2D, CREBBP and EZH2, and somatic mutations of histone linker and core histone gen…	3\3\3	3\3\3	2\2\1	Reviewer #1: The answer was correct, though extraneous information about clusters were included and the passage was somewhat difficult to read with all the parentheticals (not concise nor easily readable). The sources used for the answer were different than for GPT-4 or GPT-3.5. The mention of double-hit or triple-hit subtypes was made by acronym but not expanded on at all. Reviewer #2: More of a…	Christina Yu	Brandon Higgs	Carol Costa Sa	2023-03-23	0
What are the antibody therapies targeting CD20 for treatment of DLBCL? Please provide sources for your answer	The antibody therapies targeting CD20 for treatment of DLBCL include rituximab, obinutuzumab, ofatumumab, tafasitamab, monoclonal antibodies (mAbs), bispecific antibodies (bsAbs), antibody-drug conjugates (ADCs), and chimeric antigen receptor T (CAR-T) cell therapy. Radioimmunoconjugates, such as ibritumomab tiuxetan, and anti-CD20xCD3 and anti-CD19xCD3 TCEs have also been investigated, with blin…	2\2\2	2\2\2	3\3\2	Custom: The answer mentioned antibodies, bispecifics, and radioimmunotherapy, but was giving therapies targeting CD19 (tafasitamab) AND CD20. It also didn't mention epcoritamab. Epcoritamab, glofitamab are in pre-registration phase and rituximab is approved. The others are investigational/off label. So For relevance/accuracy, the results have to at least include those three. A relevance/accuracy …	Sriram Sridhar	Brandon Higgs	Kubra Karagoz	2023-03-23	0
What is the standard of care for treatment of DLBCL?	The standard of care for treatment of diffuse large B-cell lymphoma (DLBCL) is chemoimmunotherapy with rituximab, cyclophosphamide, doxorubicin, vincristine, and prednisone (R-CHOP). For low-risk patients, this usually involves four cycles of R-CHOP chemotherapy. For limited-stage disease, the standard of care is 4 cycles of R-CHOP plus 2 cycles of R. For higher-risk patients, a new combination t…	3\3\2	2\2\2	2\3\2	Retrieval-augmented LLM mentioned R-CHOP as well as other therapy options, but didn't go into details on these.	Sriram Sridhar	Han Si	Kubra Karagoz	2023-03-23	0
What are the approved drugs for treatment of DLBCL?	Axicabtagene ciloleucel (KTE-C19), tisagenlecleucel (CTL019), lisocabtagene maraleucel (liso-cel), vorinostat (Zolinza), panobinostat (Farydak), romidepsin, chidamide, selinexor, polatuzumab vedotin in combination with bendamustine and rituximab, tafasitamab plus lenalidomide, loncastuximab tesirine, rituximab, cyclophosphamide, doxorubicin, vincristine, and prednisone (R-CHOP), the antibody drug…	1\1\1	3\3\2	3\1\2	Reviewer #1: The final answer is hard to read; some drugs (BET inhibitors) have not been approved;answers lack context e.g., frontline drug etc; Reviewer #2: Listed HDAC inhibitors and BET inhibitors are not FDA approved treatments. Difficult readability.	Han Si	Christina Yu	Kubra Karagoz	2023-04-17	1
What is the overall response rate of DLBCL patients treated with glofitamab?	The overall response rate of DLBCL patients treated with glofitamab is 67%, with a CR rate of 57.1%. # Paper #1: Score: 0.89 Title: Glofitamab Treatment in Relapsed or Refractory DLBCL after CAR T-Cell Therapy URL: https://www.ncbi.nlm.nih.gov/pmc/articles/PMC9139991/ Date: 06/13/2022 # Paper #2: Score: 0.88 Title: Pharmacodynamics and molecular correlates of response to glofitamab in relapsed/re…	1\1\1	2\2\2	2\2\2	biased ORR/CR based on a single paper; maybe the glofi paper was not provided in the corpus? CR rate should be 44% from the paper #1. Sam: Agree with Han. The 57.1% was from another paper in the lit review.The question is, do we just take results from primary sources or can we be more flexible.	Han Si	Sam Wagner	Kubra Karagoz	2023-04-18	1
What is a treatment to use in DLBCL patients who have progressed on CAR-T?	Tafasitamab (MOR208) is an Fc-enhanced, humanized, anti-CD19 monoclonal antibody that has been engineered to have better antibody directed cellular cytotoxicity (ADCC) than a native antibody and has been shown to enhance natural killer cell-meditated, antibody-dependent cellular cytotoxicity with tafasitamab in vitro. Polatuzumab vedotin is an antibody-drug conjugate (ADC) consisting of a humaniz…	3\3\3	3\3\3	3\3\3	good answer; could have more references sam: answer seems to be consistent with the sources Reviewer #3: sources valid, answers are specific to refractory DLBCL and a few options are given.	Han Si	Sam Wagner	Sriram Sridhar	2023-04-18	0
What are common treatments used in patients who have relapsed or were refractory to standard of care treatments in DLBCL?	Common treatments used in patients with relapsed or refractory diffuse large B-cell lymphoma (DLBCL) include chemoimmunotherapy regimens such as R-CHOP (rituximab, cyclophosphamide, doxorubicin, vincristine, prednisone) or a similar regimen, autologous hematopoietic stem cell transplantation (AHCT), ibrutinib or lenalidomide (off-label use), polatuzumab in combination with bendamustine and rituxi…	2\2\1	3\3\3	3\3\3	R-CHOP is used for R/R DLBCL? other options are correct; references are valid; sam: agree with above, but i think we need to be more criticial for the R-CHOP answer	Han Si	Kubra Karagoz	Sam Wagner	2023-04-28	0
Do any DLBCL patient subtypes respond more favorably to chemotherapy or CAR-T treatments?	It appears that patients with transformed/secondary lymphoma may respond more favorably to CAR-T-cell therapy compared to patients with de novo/primary lymphoma. Patients with low-risk disease defined by an IPI below 2 treated with rituximab-based chemoimmunotherapy have a favorable prognosis. For patients with higher-risk disease, a new combination treatment with polatuzumab vedotin has been app…	2\2\3	2\2\2	1\1\1	customGPT: It is hard to follow the answer, and there is no clear transition between the sentences that are so confusing to follow. It is referring a “Table 1” in the paragraph. It missed the transcriptomic and genomic subtypes of DLBCL. Reviewer #2: better at patient subgroup assessment, especially for CART, but sparse on chemo results. Reability is poor. Reviewer #3: Good answer overal. Penaliz…	Kubra Karagoz	Brandon Higgs	Carol Costa Sa		0
What are the most common adverse events observed in DLBCL patients treated with R-CHOP?	The most common adverse events observed in DLBCL patients treated with R-CHOP include nausea, vomiting, fatigue, anemia, neutropenia, thrombocytopenia, infection, hair loss, diarrhea, constipation, and peripheral neuropathy. # Paper #1: Score: 0.86 Title: DLBCL 1L:What to Expect beyond R-CHOP? URL: https://www.ncbi.nlm.nih.gov/pmc/articles/PMC8946010/ Date: 03/30/2022 # Paper #2: Score: 0.86 Titl…	3\2\3	3\2\3	2\3\3	Reviewer #1: Very sparse detail on AEs, readability is just a list, though references are accurate. Reviewer #2: Answer is simple list, without elaboration seen in GPT-3.5 & 4. References are accurate, however, the three papers listed do not provide the information used in the answer. Reviewer # 3: Asnswers are consistent with sources but may not be most relevant.	Brandon Higgs	Christina Yu	Sam Wagner	2023-04-13	0
What biomarkers in DLBCL have been reported to correlate with either response or progression following treatment with R-CHOP?	Biomarkers that have been reported to correlate with either response or progression following treatment with R-CHOP in DLBCL include COO subtype, MYC, BCL2 and BCL6 expression (by IHC), as well as translocation status (by FISH), the international prognostic index (IPI), age-adjusted IPI (aaIPI), overall performance status (ECOG performance status), Ann Arbor stage, involvement of extranodal sites…	3\3\3	3\3\3	3\3\3	Brandon: Very comprehensive; Sam: answer seems to be consistent with sources Reviewer #3: The answer was comprehensive, moreover the papers sources (both valid references) were not themselves about biomarkers, so the model understood the context of the question and where to search for that information in these papers.	Brandon Higgs	Sam Wagner	Sriram Sridhar	2023-04-13	0
What treatment combinations have been shown to be effective in DLBCL patients who have progressed on CAR-T treatment? Please provide sources for your answer	CAR-T therapy is the most effective treatment option for patients with relapsed or refractory DLBCL. However, if a patient progresses on CAR-T therapy, other treatment combinations have been shown to include Polatuxumab Vedotin in combination with bendamustine and rituximab, Tafasitamab with lenalidomide, Selinexor, R-GemOx (rituximab, gemcitabine, oxaliplatin), BR (bendamustine, rituximab), pixa…	2\3\2	3\2\3	2\3\2	customGPT: Answer includes different R/R DLBCL treatment options. References are available and relevant. First sentences saying “CAR-T therapy is the most effective treatment option for R/R DLBCL” which is biased. Sam: Consistent with sources, but might need better reference for Tafasitamab Reviewer 3: It's not a very accurate and comprehensive summary. Readability is not great.	Kubra Karagoz	Sam Wagner	Meijian Guan		0
How can minimal residual disease (MRD) be used to understand clinical outcomes in DLBCL patients? Please provide sources for your answer	MRD has been used to understand clinical outcomes in DLBCL patients by assessing the tumor burden in patients with multiple myeloma and determining the prognostic significance of PET-positive lesions after completion of therapy, as well as to evaluate metabolic response to therapy and to assess cellularity and microcirculation in the bone marrow.	1\1\1	1\1\1	1\1\1	customGPT: It mixed DLBCL and multiple myeloma in the response. Thus the answer is inaccurate, and confusing to read. Reviewer #2: Answer does not answer the question in any correct manner. Also no references included. Reviewer #3: seems confused on the question as the answer is mixing indications, not defining MRD, and readability is abrupt, no refs.	Meijian Guan	Christina Yu	Brandon Higgs	2023-04-19	1
Have checkpoint inhibitor treatments in monotherapy or combination therapy settings shown efficacy in DLBCL patients? Provide references.	Yes, checkpoint inhibitor treatments have shown efficacy in DLBCL patients in both monotherapy and combination therapy settings. In monotherapy, the DCR was 34.85% (95% CI: 25.70-44.53) and the PD rate was 24.65% (95% CI: 15.25-35.32). In combination with BTK inhibitors, the ORR was 6.12% (95% CI: 0.00-17.45) and the PD rate was 67.71% (95% CI: 54.88-78.17). In combination with anti-CD20 monoclon…	3\3\3	3\3\3	3\3\3	Complete answer	Brandon Higgs	Han Si	Sriram Sridhar	2023-04-13	0
DLBCL diagnosis and prognosis	DLBCL is an aggressive but curable disease for most patients, with survival rates similar to the general population in patients who have remained disease-free for 2 years after frontline therapy. Diagnosis is commonly made by biopsy of a suspicious lymph node or an extranodal tumor where the normal architecture is replaced by sheets of large cells that stain positive for pan-B cell antigens, such…	3\3\3	3\3\3	2\2\2	Custom corpus: Not easy to read; sometimes convoluted language. Reviewer #2: readability is not strong as written, but content is very comprehensive. reviewer#3: overall good answer;	Carol Costa Sá	Brandon Higgs	Han Si	2023-04-25	0
landscape of DLBCL treatment as SOC. Please provide sources for your answer	The standard of care for diffuse large B-cell lymphoma (DLBCL) is the R-CHOP regimen (Rituximab, Cyclophosphamide, Doxorubicin, Vincristine and Prednisolone). This regimen is typically administered in four to eight cycles of therapy and is curative in approximately two-thirds of patients. For limited stage DLBCL, the standard of care is R-CHOP x 4 followed by two doses of rituximab without radiat…	3\3\3	3\3\3	3\3\3	Good answer Reviewer #3: The answer is accurate and methodically laid out. The only minor issue is specific references aren't cited, but the corpus for the RAG is fixed.	Carol Costa Sá	Han Si	Sriram Sridhar	2023-04-25	0
Emerging novel treatment options for DLBCL patients	The therapeutic armamentarium for patients with R/R DLBCL has significantly improved in the last couple of years with various novel antibodies, ADCs, specific small-molecule inhibitors, as well as CAR T-cells being approved for the treatment of affected patients. Emerging novel treatment options include anti-CD19 CAR (chimeric antigen receptor) T cells, antibody-drug conjugates (ADC's) such as po…	3\3\3	2\3\3	3\3\3	Good answer reviewer#2: no reference?	Carol Costa Sá	Han Si	Sriram Sridhar	2023-04-25	0
what is the importance of TP53 in DLBCL?	TP53 is an important tumor suppressor gene in diffuse large B-cell lymphoma (DLBCL). Mutations in TP53 are associated with a poor prognosis in DLBCL, and TP53 mutations are associated with increased risk of relapse and decreased overall survival, increased resistance to chemotherapy and radiation therapy, and a higher risk of relapse and poorer overall survival when analyzed by IHC and NGS. TP53 …	3\3\3	3\3\3	3\3\3	customGPT: Answer includes different R/R DLBCL treatment options. References are available and relevant. First sentences saying “CAR-T therapy is the most effective treatment option for R/R DLBCL” which is biased. Reviewer #2: answers completely and readable.	Carol Costa Sá	Brandon Higgs	Han Si	2023-04-25	0
What is the prevalence of double hit mutations in lymphoma?	The prevalence of double hit mutations in lymphoma is estimated to be 5-15% of diffuse large B cell lymphomas (DLBCLs). Double hit lymphoma (DHL) is a highly invasive mature B-cell lymphoma with rapid progression, easy recurrence, and poor prognosis. It is estimated that 70-100% of cases are diagnosed at late stages and >50% exhibit extensive infiltration.	3\3\3	3\3\3	3\3\3	customGPT: The answer is accurate with good readability. Reviewer #2: concise and accurate. Reviewer #3: Direct answer with the distinction between DLBCL and lymphomas in general stated.	Meijian Guan	Brandon Higgs	Sriram Sridhar		0

## Sheet: Question groupings
Prompt #	Prompt	Group	Scope
1	What is epcoritamab? Please provide sources for your answer	Drug information	General
2	What are the subtypes of DLBCL? Please provide sources for your answer	Disease biology	General
3	What are the antibody therapies targeting CD20 for treatment of DLBCL? Please provide sources for your answer	Drug information	General
4	What is the standard of care for treatment of DLBCL?	Clinical information	Specific
5	What are the approved drugs for treatment of DLBCL?	Clinical information	Specific
6	What is the overall response rate of DLBCL patients treated with glofitamab?	Clinical information	Specific
7	What is a treatment to use in DLBCL patients who have progressed on CAR-T?	Drug information	General
8	What are common treatments used in patients who have relapsed or were refractory to standard of care treatments in DLBCL?	Drug information	General
9	Do any DLBCL patient subtypes respond more favorably to chemotherapy or CAR-T treatments?	Clinical information	Specific
10	What are the most common adverse events observed in DLBCL patients treated with R-CHOP?	Clinical information	Specific
11	What biomarkers in DLBCL have been reported to correlate with either response or progression following treatment with R-CHOP?	Clinical information	Specific
12	What treatment combinations have been shown to be effective in DLBCL patients who have progressed on CAR-T treatment? Please provide sources for your answer	Clinical information	Specific
13	How can minimal residual disease (MRD) be used to understand clinical outcomes in DLBCL patients? Please provide sources for your answer	Disease biology	General
14	Have checkpoint inhibitor treatments in monotherapy or combination therapy settings shown efficacy in DLBCL patients? Provide references.	Drug information	Specific
15	DLBCL diagnosis and prognosis	Clinical information	General
16	landscape of DLBCL treatment as SOC. Please provide sources for your answer	Clinical information	Specific
17	Emerging novel treatment options for DLBCL patients	Drug information	General
18	what is the importance of TP53 in DLBCL?	Disease biology	General
19	What is the prevalence of double hit mutations in lymphoma?	Disease biology	Specific

## Sheet: RAG (varying k)
Evaluation	Question	Answer	k	info	intermediate_answers
0	What is epcoritamab?	Epcoritamab is a subcutaneously administered bispecific antibody that binds to CD3+ T cells and CD20+ B cells, inducing CD3+ T cells to kill CD20+ tumor B cells through a unique mechanism of action (MOA).	1	# Paper #1: Score: 0.86 Title: PB2133: ASSESSING SAFETY, TOLERABILITY, AND EFFICACY OF SUBCUTANEOUS EPCORITAMAB IN NOVEL COMBINATIONS WITH ANTI-NEOPLASTIC AGENTS IN PATIENTS WITH NON-HODGKIN LYMPHOMA IN A PHASE 1B/2, OPEN-LABEL STUDY URL: https://www.ncbi.nlm.nih.gov/pmc/articles/PMC9431595/ Date: 09/02/2022	#0: AI response: Epcoritamab is a subcutaneously administered bispecific antibody that binds to CD3+ T cells and CD20+ B cells, inducing CD3+ T cells to kill CD20+ tumor B cells through a unique mechanism of action (MOA). Paper title: PB2133: ASSESSING SAFETY, TOLERABILITY, AND EFFICACY OF SUBCUTANEOUS EPCORITAMAB IN NOVEL COMBINATIONS WITH ANTI-NEOPLASTIC AGENTS IN PATIENTS WITH NON-HODGKIN LYMP…
1	What are the subtypes of DLBCL?	The subtypes of DLBCL are C1 (enriched for BCL6 rearrangement and NOTCH2 mutations), C2 (associated with biallelic loss or mutation of TP53 as well as widespread somatic copy number alterations), C3 (enriched for BCL2 rearrangement and mutation of KMT2D, CREBBP and EZH2), C4 (characterised by somatic mutations of histone linker and core histone genes, as well as SGK1 and RAS/JAK/STAT pathway gene…	1	# Paper #1: Score: 0.86 Title: Genetic Profiling in Diffuse Large B Cell Lymphoma - the promise and the challenge URL: https://www.ncbi.nlm.nih.gov/pmc/articles/PMC7614242/ Date: 02/28/2023	#0: AI response: The subtypes of DLBCL are C1 (enriched for BCL6 rearrangement and NOTCH2 mutations), C2 (associated with biallelic loss or mutation of TP53 as well as widespread somatic copy number alterations), C3 (enriched for BCL2 rearrangement and mutation of KMT2D, CREBBP and EZH2), C4 (characterised by somatic mutations of histone linker and core histone genes, as well as SGK1 and RAS/JAK/…
2	What are the antibody therapies targeting CD20 for treatment of DLBCL?	The antibody therapies targeting CD20 for treatment of DLBCL include CD3xCD20 BsAbs and blinatumomab.	1	# Paper #1: Score: 0.90 Title: Monoclonal Antibodies in the Treatment of Diffuse Large B-Cell Lymphoma: Moving beyond Rituximab URL: https://www.ncbi.nlm.nih.gov/pmc/articles/PMC9026383/ Date: 06/10/2022	#0: AI response: The antibody therapies targeting CD20 for treatment of DLBCL include CD3xCD20 BsAbs and blinatumomab. Paper title: Monoclonal Antibodies in the Treatment of Diffuse Large B-Cell Lymphoma: Moving beyond Rituximab Paper used? True URL: https://www.ncbi.nlm.nih.gov/pmc/articles/PMC9026383/ --------------
3	What is the standard of care for treatment of DLBCL?	The standard of care for treatment of DLBCL is chemoimmunotherapy in curative intention at initial diagnosis. For low-risk patients, this usually involves four cycles of R-CHOP (rituximab, cyclophosphamide, doxorubicin, vincristine and prednisone) chemotherapy. For higher-risk patients, a new combination treatment with polatuzumab vedotin has been approved and is a new option in these patients.	1	# Paper #1: Score: 0.87 Title: How I treat diffuse large B-cell lymphoma URL: https://www.ncbi.nlm.nih.gov/pmc/articles/PMC9843196/ Date: 01/19/2023	#0: AI response: The standard of care for treatment of DLBCL is chemoimmunotherapy in curative intention at initial diagnosis. For low-risk patients, this usually involves four cycles of R-CHOP (rituximab, cyclophosphamide, doxorubicin, vincristine and prednisone) chemotherapy. For higher-risk patients, a new combination treatment with polatuzumab vedotin has been approved and is a new option in …
4	What are the approved drugs for treatment of DLBCL?	Axicabtagene ciloleucel (KTE-C19), tisagenlecleucel (CTL019), lisocabtagene maraleucel (liso-cel), and selinexor are approved drugs for treatment of DLBCL.	1	# Paper #1: Score: 0.86 Title: Immune targeted therapy for diffuse large B cell lymphoma URL: https://www.ncbi.nlm.nih.gov/pmc/articles/PMC8975004/ Date: 04/12/2022	#0: AI response: Axicabtagene ciloleucel (KTE-C19), tisagenlecleucel (CTL019), lisocabtagene maraleucel (liso-cel), and selinexor are approved drugs for treatment of DLBCL. Paper title: Immune targeted therapy for diffuse large B cell lymphoma Paper used? True URL: https://www.ncbi.nlm.nih.gov/pmc/articles/PMC8975004/ --------------
5	What is the overall response rate of DLBCL patients treated with glofitamab?	The overall response rate of DLBCL patients treated with glofitamab is 67%.	1	# Paper #1: Score: 0.89 Title: Glofitamab Treatment in Relapsed or Refractory DLBCL after CAR T-Cell Therapy URL: https://www.ncbi.nlm.nih.gov/pmc/articles/PMC9139991/ Date: 06/13/2022	#0: AI response: The overall response rate of DLBCL patients treated with glofitamab is 67%. Paper title: Glofitamab Treatment in Relapsed or Refractory DLBCL after CAR T-Cell Therapy Paper used? True URL: https://www.ncbi.nlm.nih.gov/pmc/articles/PMC9139991/ --------------
6	What is a treatment to use in DLBCL patients who have progressed on CAR-T?	Tafasitamab (MOR208) is an Fc-enhanced, humanized, anti-CD19 monoclonal antibody that has shown preclinical and single-agent activity in patients with relapsed or refractory B-cell malignancies. It has been engineered to have better antibody directed cellular cytotoxicity (ADCC) than a native antibody and has been shown to enhance natural killer cell-meditated, antibody-dependent cellular cytotox…	1	# Paper #1: Score: 0.88 Title: Novel Therapies for Relapsed or Refractory Diffuse Large B-Cell Lymphoma URL: https://www.ncbi.nlm.nih.gov/pmc/articles/PMC7698117/ Date: 06/04/2021	#0: AI response: Tafasitamab (MOR208) is an Fc-enhanced, humanized, anti-CD19 monoclonal antibody that has shown preclinical and single-agent activity in patients with relapsed or refractory B-cell malignancies. It has been engineered to have better antibody directed cellular cytotoxicity (ADCC) than a native antibody and has been shown to enhance natural killer cell-meditated, antibody-dependent…
7	What are common treatments used in patients who have relapsed or were refractory to standard of care treatments in DLBCL?	Common treatments used in patients who have relapsed or were refractory to standard of care treatments in DLBCL include chemoimmunotherapy with rituximab, gemcitabine, dexamethasone, and cisplatin (R-GDP); rituximab, ifosfamid, carboplatin, and etoposide (R-ICE); or rituximab, dexamethasone, high-dose cytarabine, and cisplatin (R-DHAP). Additionally, new monoclonal antibodies such as tafasitamab …	1	# Paper #1: Score: 0.89 Title: Current options and future perspectives in the treatment of patients with relapsed/refractory diffuse large B-cell lymphoma URL: https://www.ncbi.nlm.nih.gov/pmc/articles/PMC9243592/ Date: 07/06/2022	#0: AI response: Common treatments used in patients who have relapsed or were refractory to standard of care treatments in DLBCL include chemoimmunotherapy with rituximab, gemcitabine, dexamethasone, and cisplatin (R-GDP); rituximab, ifosfamid, carboplatin, and etoposide (R-ICE); or rituximab, dexamethasone, high-dose cytarabine, and cisplatin (R-DHAP). Additionally, new monoclonal antibodies suc…
8	Do any DLBCL patient subtypes respond more favorably to chemotherapy or CAR-T treatments?	Yes, patients with transformed/secondary lymphoma have a more favorable course after CAR-T-cell therapy than patients with de novo lymphoma.	1	# Paper #1: Score: 0.87 Title: Transformed Lymphoma Is Associated with a Favorable Response to CAR-T-Cell Treatment in DLBCL Patients URL: https://www.ncbi.nlm.nih.gov/pmc/articles/PMC8657090/ Date: 12/17/2021	#0: AI response: Yes, patients with transformed/secondary lymphoma have a more favorable course after CAR-T-cell therapy than patients with de novo lymphoma. Paper title: Transformed Lymphoma Is Associated with a Favorable Response to CAR-T-Cell Treatment in DLBCL Patients Paper used? True URL: https://www.ncbi.nlm.nih.gov/pmc/articles/PMC8657090/ --------------
9	What are the most common adverse events observed in DLBCL patients treated with R-CHOP?	The most common adverse events observed in DLBCL patients treated with R-CHOP are fatigue, nausea, vomiting, diarrhea, anemia, low white blood cell count, and low platelet count.	1	# Paper #1: Score: 0.86 Title: DLBCL 1L:What to Expect beyond R-CHOP? URL: https://www.ncbi.nlm.nih.gov/pmc/articles/PMC8946010/ Date: 03/30/2022	#0: AI response: The most common adverse events observed in DLBCL patients treated with R-CHOP are fatigue, nausea, vomiting, diarrhea, anemia, low white blood cell count, and low platelet count. Paper title: DLBCL 1L:What to Expect beyond R-CHOP? Paper used? True URL: https://www.ncbi.nlm.nih.gov/pmc/articles/PMC8946010/ --------------
10	What biomarkers in DLBCL have been reported to correlate with either response or progression following treatment with R-CHOP?	Biomarkers that have been reported to correlate with either response or progression following treatment with R-CHOP in DLBCL include COO subtype, MYC, BCL2 and BCL6 expression (by IHC), as well as translocation status (by FISH). Additionally, EZH2 mutation, BCL2 overexpression, XPO-1 expression, and CD19 expression have all been reported to correlate with response or progression following treatme…	1	# Paper #1: Score: 0.87 Title: DLBCL 1L:What to Expect beyond R-CHOP? URL: https://www.ncbi.nlm.nih.gov/pmc/articles/PMC8946010/ Date: 03/30/2022	#0: AI response: Biomarkers that have been reported to correlate with either response or progression following treatment with R-CHOP in DLBCL include COO subtype, MYC, BCL2 and BCL6 expression (by IHC), as well as translocation status (by FISH). Additionally, EZH2 mutation, BCL2 overexpression, XPO-1 expression, and CD19 expression have all been reported to correlate with response or progression …
11	What treatment combinations have been shown to be effective in DLBCL patients who have progressed on CAR-T treatment?	CAR-T therapy is the most effective treatment option for patients with relapsed or refractory DLBCL. However, if a patient progresses on CAR-T therapy, other treatment combinations have been shown to be effective. These include Polatuxumab Vedotin in combination with bendamustine and rituximab, Tafasitamab with lenalidomide, and Selinexor. Additionally, there are several other immunotherapy based…	1	# Paper #1: Score: 0.88 Title: Novel Therapies for Relapsed or Refractory Diffuse Large B-Cell Lymphoma URL: https://www.ncbi.nlm.nih.gov/pmc/articles/PMC7698117/ Date: 06/04/2021	#0: AI response: CAR-T therapy is the most effective treatment option for patients with relapsed or refractory DLBCL. However, if a patient progresses on CAR-T therapy, other treatment combinations have been shown to be effective. These include Polatuxumab Vedotin in combination with bendamustine and rituximab, Tafasitamab with lenalidomide, and Selinexor. Additionally, there are several other im…
12	How can minimal residual disease (MRD) be used to understand clinical outcomes in DLBCL patients?	MRD has been used to understand clinical outcomes in DLBCL patients by assessing the tumor burden in patients with multiple myeloma and determining the prognostic significance of PET-positive lesions after completion of therapy. Additionally, MRD has been used to evaluate metabolic response to therapy and to assess cellularity and microcirculation in the bone marrow.	1	# Paper #1: Score: 0.90 Title: Minimal Residual Disease in Myeloma: Application for Clinical Care and New Drug Registration URL: https://www.ncbi.nlm.nih.gov/pmc/articles/PMC9662886/ Date: 01/07/2023	#0: AI response: MRD has been used to understand clinical outcomes in DLBCL patients by assessing the tumor burden in patients with multiple myeloma and determining the prognostic significance of PET-positive lesions after completion of therapy. Additionally, MRD has been used to evaluate metabolic response to therapy and to assess cellularity and microcirculation in the bone marrow. Paper title:…
13	Have checkpoint inhibitor treatments in monotherapy or combination therapy settings shown efficacy in DLBCL patients?	Yes, checkpoint inhibitor treatments in monotherapy or combination therapy settings have shown efficacy in DLBCL patients. For example, nivolumab was evaluated in relapsed refractory lymphoma and multiple myeloma in a phase I, multicenter study. Among eleven patients with DLBCL, the ORR was 36% (CR = 18% and PR = 18%), and the median PFS was only 7 weeks. At a median follow-up of 22.7 weeks for D…	1	# Paper #1: Score: 0.88 Title: Immunotherapy for Diffuse Large B-Cell Lymphoma: Current Landscape and Future Directions URL: https://www.ncbi.nlm.nih.gov/pmc/articles/PMC8616088/ Date: 12/16/2021	#0: AI response: Yes, checkpoint inhibitor treatments in monotherapy or combination therapy settings have shown efficacy in DLBCL patients. For example, nivolumab was evaluated in relapsed refractory lymphoma and multiple myeloma in a phase I, multicenter study. Among eleven patients with DLBCL, the ORR was 36% (CR = 18% and PR = 18%), and the median PFS was only 7 weeks. At a median follow-up of…
14	DLBCL diagnosis and prognosis	DLBCL diagnosis is commonly made by biopsy of a suspicious lymph node or an extranodal tumor where the normal architecture is replaced by sheets of large cells that stain positive for pan-B cell antigens, such as CD20 and CD79a. The prognosis of DLBCL depends on the cell of origin (COO) and molecular features. The International Prognostic Index (IPI) has been used to predict prognosis in aggressi…	1	# Paper #1: Score: 0.88 Title: 2021 Update on Diffuse large B cell lymphoma: A review of current data and potential applications on risk stratification and management URL: https://www.ncbi.nlm.nih.gov/pmc/articles/PMC8172085/ Date: 06/07/2021	#0: AI response: DLBCL diagnosis is commonly made by biopsy of a suspicious lymph node or an extranodal tumor where the normal architecture is replaced by sheets of large cells that stain positive for pan-B cell antigens, such as CD20 and CD79a. The prognosis of DLBCL depends on the cell of origin (COO) and molecular features. The International Prognostic Index (IPI) has been used to predict prog…
15	landscape of DLBCL treatment as SOC.	The standard of care (SOC) in first-line (1L) therapy of diffuse large B-cell lymphoma (DLBCL) is the R-CHOP regimen (Rituximab, Cyclophosphamide, Doxorubicin, Vincristine and Prednisolone). This regimen is typically administered in six to eight cycles of therapy and is curative in approximately two-thirds of patients. The efficacy of the SOC mainly depends on risk factors such as the age-adjuste…	1	# Paper #1: Score: 0.85 Title: DLBCL 1L:What to Expect beyond R-CHOP? URL: https://www.ncbi.nlm.nih.gov/pmc/articles/PMC8946010/ Date: 03/30/2022	#0: AI response: The standard of care (SOC) in first-line (1L) therapy of diffuse large B-cell lymphoma (DLBCL) is the R-CHOP regimen (Rituximab, Cyclophosphamide, Doxorubicin, Vincristine and Prednisolone). This regimen is typically administered in six to eight cycles of therapy and is curative in approximately two-thirds of patients. The efficacy of the SOC mainly depends on risk factors such a…
16	Emerging novel treatment options for DLBCL patients	The therapeutic armamentarium for patients with R/R DLBCL has significantly improved in the last couple of years. Various novel antibodies, ADCs, specific small-molecule inhibitors, as well as CAR T-cells have been approved for the treatment of affected patients.	1	# Paper #1: Score: 0.89 Title: Current options and future perspectives in the treatment of patients with relapsed/refractory diffuse large B-cell lymphoma URL: https://www.ncbi.nlm.nih.gov/pmc/articles/PMC9243592/ Date: 07/06/2022	#0: AI response: The therapeutic armamentarium for patients with R/R DLBCL has significantly improved in the last couple of years. Various novel antibodies, ADCs, specific small-molecule inhibitors, as well as CAR T-cells have been approved for the treatment of affected patients. Paper title: Current options and future perspectives in the treatment of patients with relapsed/refractory diffuse lar…
17	what is the importance of TP53 in DLBCL?	I do not know the answer.	1		#0: AI response: I do not know the answer. Paper title: Targeting p53 pathways: mechanisms, structures, and advances in therapy Paper used? False URL: https://www.ncbi.nlm.nih.gov/pmc/articles/PMC9977964/ --------------
18	What is the prevalence of double hit mutations in lymphoma?	The prevalence of double hit mutations in lymphoma is estimated to be 5-15% of diffuse large B cell lymphomas (DLBCLs).	1	# Paper #1: Score: 0.87 Title: Altered pathways and targeted therapy in double hit lymphoma URL: https://www.ncbi.nlm.nih.gov/pmc/articles/PMC8932183/ Date: 03/24/2022	#0: AI response: The prevalence of double hit mutations in lymphoma is estimated to be 5-15% of diffuse large B cell lymphomas (DLBCLs). Paper title: Altered pathways and targeted therapy in double hit lymphoma Paper used? True URL: https://www.ncbi.nlm.nih.gov/pmc/articles/PMC8932183/ --------------
19	What is epcoritamab?	Epcoritamab is a subcutaneously administered, well-tolerated, full-length IgG1 bispecific antibody (bsAb) that binds to CD3+ T cells and CD20+ B cells, inducing CD3+ T cells to kill CD20+ tumor B cells through a unique mechanism of action (MOA). It is being investigated in a phase I/II study for heavily pretreated B-cell non-Hodgkin lymphoma (B-NHL) and has shown single-agent antitumor activity i…	5	# Paper #1: Score: 0.86 Title: PB2133: ASSESSING SAFETY, TOLERABILITY, AND EFFICACY OF SUBCUTANEOUS EPCORITAMAB IN NOVEL COMBINATIONS WITH ANTI-NEOPLASTIC AGENTS IN PATIENTS WITH NON-HODGKIN LYMPHOMA IN A PHASE 1B/2, OPEN-LABEL STUDY URL: https://www.ncbi.nlm.nih.gov/pmc/articles/PMC9431595/ Date: 09/02/2022 # Paper #2: Score: 0.86 Title: Semimechanistic Physiologically-Based Pharmacokinetic/Phar…	#0: AI response: Epcoritamab is a subcutaneously administered bispecific antibody that binds to CD3+ T cells and CD20+ B cells, inducing CD3+ T cells to kill CD20+ tumor B cells through a unique mechanism of action (MOA). Paper title: PB2133: ASSESSING SAFETY, TOLERABILITY, AND EFFICACY OF SUBCUTANEOUS EPCORITAMAB IN NOVEL COMBINATIONS WITH ANTI-NEOPLASTIC AGENTS IN PATIENTS WITH NON-HODGKIN LYMP…
20	What are the subtypes of DLBCL?	The subtypes of DLBCL include Germinal center B-cell like (GCB), Activated B-cell like (ABC), Low-risk cluster C1 (enriched for BCL6 rearrangement and NOTCH2 mutations), Cluster C5 (characterised by gains of 18q, and mutation of MYD88 and CD79B), Clusters C3 and C4 (enriched for BCL2 rearrangement and mutation of KMT2D, CREBBP and EZH2, and somatic mutations of histone linker and core histone gen…	5	# Paper #1: Score: 0.86 Title: Genetic Profiling in Diffuse Large B Cell Lymphoma - the promise and the challenge URL: https://www.ncbi.nlm.nih.gov/pmc/articles/PMC7614242/ Date: 02/28/2023 # Paper #2: Score: 0.86 Title: Diffuse Large B-Cell Lymphoma (DLBCL): Early Patient Management and Emerging Treatment Options URL: https://www.ncbi.nlm.nih.gov/pmc/articles/PMC9739046/ Date: 12/14/2022 # Paper…	#0: AI response: The subtypes of DLBCL are C1 (enriched for BCL6 rearrangement and NOTCH2 mutations), C2 (associated with biallelic loss or mutation of TP53 as well as widespread somatic copy number alterations), C3 (enriched for BCL2 rearrangement and mutation of KMT2D, CREBBP and EZH2), C4 (characterised by somatic mutations of histone linker and core histone genes, as well as SGK1 and RAS/JAK/…
21	What are the antibody therapies targeting CD20 for treatment of DLBCL?	The antibody therapies targeting CD20 for treatment of DLBCL include rituximab, obinutuzumab, ofatumumab, tafasitamab, monoclonal antibodies (mAbs), bispecific antibodies (bsAbs), antibody-drug conjugates (ADCs), and chimeric antigen receptor T (CAR-T) cell therapy. Radioimmunoconjugates, such as ibritumomab tiuxetan, and anti-CD20xCD3 and anti-CD19xCD3 TCEs have also been investigated, with blin…	5	# Paper #1: Score: 0.90 Title: Monoclonal Antibodies in the Treatment of Diffuse Large B-Cell Lymphoma: Moving beyond Rituximab URL: https://www.ncbi.nlm.nih.gov/pmc/articles/PMC9026383/ Date: 06/10/2022 # Paper #2: Score: 0.89 Title: Immune targeted therapy for diffuse large B cell lymphoma URL: https://www.ncbi.nlm.nih.gov/pmc/articles/PMC8975004/ Date: 04/12/2022 # Paper #3: Score: 0.89 Title:…	#0: AI response: The antibody therapies targeting CD20 for treatment of DLBCL include CD3xCD20 BsAbs and blinatumomab. Paper title: Monoclonal Antibodies in the Treatment of Diffuse Large B-Cell Lymphoma: Moving beyond Rituximab Paper used? True URL: https://www.ncbi.nlm.nih.gov/pmc/articles/PMC9026383/ -------------- #1: AI response: The antibody therapies targeting CD20 for treatment of DLBCL i…
22	What is the standard of care for treatment of DLBCL?	The standard of care for treatment of diffuse large B-cell lymphoma (DLBCL) is chemoimmunotherapy with rituximab, cyclophosphamide, doxorubicin, vincristine, and prednisone (R-CHOP). For low-risk patients, this usually involves four cycles of R-CHOP chemotherapy. For limited-stage disease, the standard of care is 4 cycles of R-CHOP plus 2 cycles of R. For higher-risk patients, a new combination t…	5	# Paper #1: Score: 0.87 Title: How I treat diffuse large B-cell lymphoma URL: https://www.ncbi.nlm.nih.gov/pmc/articles/PMC9843196/ Date: 01/19/2023 # Paper #2: Score: 0.86 Title: Diffuse Large B-Cell Lymphoma (DLBCL): Early Patient Management and Emerging Treatment Options URL: https://www.ncbi.nlm.nih.gov/pmc/articles/PMC9739046/ Date: 12/14/2022 # Paper #3: Score: 0.86 Title: Current options a…	#0: AI response: The standard of care for treatment of DLBCL is chemoimmunotherapy in curative intention at initial diagnosis. For low-risk patients, this usually involves four cycles of R-CHOP (rituximab, cyclophosphamide, doxorubicin, vincristine and prednisone) chemotherapy. For higher-risk patients, a new combination treatment with polatuzumab vedotin has been approved and is a new option in …
23	What are the approved drugs for treatment of DLBCL?	Axicabtagene ciloleucel (KTE-C19), tisagenlecleucel (CTL019), lisocabtagene maraleucel (liso-cel), vorinostat (Zolinza), panobinostat (Farydak), romidepsin, chidamide, selinexor, polatuzumab vedotin in combination with bendamustine and rituximab, tafasitamab plus lenalidomide, loncastuximab tesirine, rituximab, cyclophosphamide, doxorubicin, vincristine, and prednisone (R-CHOP), the antibody drug…	5	# Paper #1: Score: 0.86 Title: Immune targeted therapy for diffuse large B cell lymphoma URL: https://www.ncbi.nlm.nih.gov/pmc/articles/PMC8975004/ Date: 04/12/2022 # Paper #2: Score: 0.86 Title: Relapsed/Refractory Diffuse Large B-Cell Lymphoma: A Look at the Approved and Emerging Therapies URL: https://www.ncbi.nlm.nih.gov/pmc/articles/PMC8708171/ Date: 12/29/2021 # Paper #3: Score: 0.86 Title:…	#0: AI response: Axicabtagene ciloleucel (KTE-C19), tisagenlecleucel (CTL019), lisocabtagene maraleucel (liso-cel), vorinostat (Zolinza), panobinostat (Farydak), romidepsin, chidamide, and selinexor are approved drugs for treatment of DLBCL. Paper title: Immune targeted therapy for diffuse large B cell lymphoma Paper used? True URL: https://www.ncbi.nlm.nih.gov/pmc/articles/PMC8975004/ ----------…
24	What is the overall response rate of DLBCL patients treated with glofitamab?	The overall response rate of DLBCL patients treated with glofitamab is 67%, with a CR rate of 57.1%.	5	# Paper #1: Score: 0.89 Title: Glofitamab Treatment in Relapsed or Refractory DLBCL after CAR T-Cell Therapy URL: https://www.ncbi.nlm.nih.gov/pmc/articles/PMC9139991/ Date: 06/13/2022 # Paper #2: Score: 0.88 Title: Pharmacodynamics and molecular correlates of response to glofitamab in relapsed/refractory non-Hodgkin lymphoma URL: https://www.ncbi.nlm.nih.gov/pmc/articles/PMC8945294/ Date: 06/17/…	#0: AI response: The overall response rate of DLBCL patients treated with glofitamab is 67%. Paper title: Glofitamab Treatment in Relapsed or Refractory DLBCL after CAR T-Cell Therapy Paper used? True URL: https://www.ncbi.nlm.nih.gov/pmc/articles/PMC9139991/ -------------- #1: AI response: The overall response rate of DLBCL patients treated with glofitamab is 65.7%, with a CR rate of 57.1%. Pape…
25	What is a treatment to use in DLBCL patients who have progressed on CAR-T?	Tafasitamab (MOR208) is an Fc-enhanced, humanized, anti-CD19 monoclonal antibody that has been engineered to have better antibody directed cellular cytotoxicity (ADCC) than a native antibody and has been shown to enhance natural killer cell-meditated, antibody-dependent cellular cytotoxicity with tafasitamab in vitro. Polatuzumab vedotin is an antibody-drug conjugate (ADC) consisting of a humaniz…	5	# Paper #1: Score: 0.88 Title: Novel Therapies for Relapsed or Refractory Diffuse Large B-Cell Lymphoma URL: https://www.ncbi.nlm.nih.gov/pmc/articles/PMC7698117/ Date: 06/04/2021 # Paper #2: Score: 0.88 Title: Current options and future perspectives in the treatment of patients with relapsed/refractory diffuse large B-cell lymphoma URL: https://www.ncbi.nlm.nih.gov/pmc/articles/PMC9243592/ Date:…	#0: AI response: Tafasitamab (MOR208) is an Fc-enhanced, humanized, anti-CD19 monoclonal antibody that has shown preclinical and single-agent activity in patients with relapsed or refractory B-cell malignancies. It has been engineered to have better antibody directed cellular cytotoxicity (ADCC) than a native antibody and has been shown to enhance natural killer cell-meditated, antibody-dependent…
26	What are common treatments used in patients who have relapsed or were refractory to standard of care treatments in DLBCL?	Common treatments used in patients with relapsed or refractory diffuse large B-cell lymphoma (DLBCL) include chemoimmunotherapy regimens such as R-CHOP (rituximab, cyclophosphamide, doxorubicin, vincristine, prednisone) or a similar regimen, autologous hematopoietic stem cell transplantation (AHCT), ibrutinib or lenalidomide (off-label use), polatuzumab in combination with bendamustine and rituxi…	5	# Paper #1: Score: 0.89 Title: Current options and future perspectives in the treatment of patients with relapsed/refractory diffuse large B-cell lymphoma URL: https://www.ncbi.nlm.nih.gov/pmc/articles/PMC9243592/ Date: 07/06/2022 # Paper #2: Score: 0.88 Title: Novel Therapies for Relapsed or Refractory Diffuse Large B-Cell Lymphoma URL: https://www.ncbi.nlm.nih.gov/pmc/articles/PMC7698117/ Date:…	#0: AI response: Common treatments used in patients who have relapsed or were refractory to standard of care treatments in DLBCL include chemoimmunotherapy with rituximab, gemcitabine, dexamethasone, and cisplatin (R-GDP); rituximab, ifosfamid, carboplatin, and etoposide (R-ICE); or rituximab, dexamethasone, high-dose cytarabine, and cisplatin (R-DHAP). Additionally, new monoclonal antibodies suc…
27	Do any DLBCL patient subtypes respond more favorably to chemotherapy or CAR-T treatments?	It appears that patients with transformed/secondary lymphoma may respond more favorably to CAR-T-cell therapy compared to patients with de novo/primary lymphoma. Patients with low-risk disease defined by an IPI below 2 treated with rituximab-based chemoimmunotherapy have a favorable prognosis. For patients with higher-risk disease, a new combination treatment with polatuzumab vedotin has been app…	5	# Paper #1: Score: 0.87 Title: Transformed Lymphoma Is Associated with a Favorable Response to CAR-T-Cell Treatment in DLBCL Patients URL: https://www.ncbi.nlm.nih.gov/pmc/articles/PMC8657090/ Date: 12/17/2021 # Paper #2: Score: 0.87 Title: Immunotherapy for Diffuse Large B-Cell Lymphoma: Current Landscape and Future Directions URL: https://www.ncbi.nlm.nih.gov/pmc/articles/PMC8616088/ Date: 12/1…	#0: AI response: Yes, patients with transformed/secondary lymphoma have a more favorable course after CAR-T-cell therapy than patients with de novo lymphoma. Paper title: Transformed Lymphoma Is Associated with a Favorable Response to CAR-T-Cell Treatment in DLBCL Patients Paper used? True URL: https://www.ncbi.nlm.nih.gov/pmc/articles/PMC8657090/ -------------- #1: AI response: It has been obser…
28	What are the most common adverse events observed in DLBCL patients treated with R-CHOP?	The most common adverse events observed in DLBCL patients treated with R-CHOP include nausea, vomiting, fatigue, anemia, neutropenia, thrombocytopenia, infection, hair loss, diarrhea, constipation, and peripheral neuropathy.	5	# Paper #1: Score: 0.86 Title: DLBCL 1L:What to Expect beyond R-CHOP? URL: https://www.ncbi.nlm.nih.gov/pmc/articles/PMC8946010/ Date: 03/30/2022 # Paper #2: Score: 0.86 Title: Diffuse Large B-Cell Lymphoma (DLBCL): Early Patient Management and Emerging Treatment Options URL: https://www.ncbi.nlm.nih.gov/pmc/articles/PMC9739046/ Date: 12/14/2022 # Paper #3: Score: 0.85 Title: Diffuse Large B-Cell…	#0: AI response: The most common adverse events observed in DLBCL patients treated with R-CHOP include nausea, vomiting, fatigue, fever, infection, low blood cell counts, and allergic reactions. Paper title: DLBCL 1L:What to Expect beyond R-CHOP? Paper used? True URL: https://www.ncbi.nlm.nih.gov/pmc/articles/PMC8946010/ -------------- #1: AI response: The most common adverse events observed in D…
29	What biomarkers in DLBCL have been reported to correlate with either response or progression following treatment with R-CHOP?	Biomarkers that have been reported to correlate with either response or progression following treatment with R-CHOP in DLBCL include COO subtype, MYC, BCL2 and BCL6 expression (by IHC), as well as translocation status (by FISH), the international prognostic index (IPI), age-adjusted IPI (aaIPI), overall performance status (ECOG performance status), Ann Arbor stage, involvement of extranodal sites…	5	# Paper #1: Score: 0.87 Title: DLBCL 1L:What to Expect beyond R-CHOP? URL: https://www.ncbi.nlm.nih.gov/pmc/articles/PMC8946010/ Date: 03/30/2022 # Paper #2: Score: 0.86 Title: Diffuse Large B-Cell Lymphoma (DLBCL): Early Patient Management and Emerging Treatment Options URL: https://www.ncbi.nlm.nih.gov/pmc/articles/PMC9739046/ Date: 12/14/2022	#0: AI response: Biomarkers that have been reported to correlate with either response or progression following treatment with R-CHOP in DLBCL include COO subtype, MYC, BCL2 and BCL6 expression (by IHC), as well as translocation status (by FISH). Additionally, EZH2 mutation, BCL2 overexpression, XPO-1 expression, and CD19 expression have all been reported to correlate with response or progression …
30	What treatment combinations have been shown to be effective in DLBCL patients who have progressed on CAR-T treatment?	CAR-T therapy is the most effective treatment option for patients with relapsed or refractory DLBCL. However, if a patient progresses on CAR-T therapy, other treatment combinations have been shown to include Polatuxumab Vedotin in combination with bendamustine and rituximab, Tafasitamab with lenalidomide, Selinexor, R-GemOx (rituximab, gemcitabine, oxaliplatin), BR (bendamustine, rituximab), pixa…	5	# Paper #1: Score: 0.88 Title: Novel Therapies for Relapsed or Refractory Diffuse Large B-Cell Lymphoma URL: https://www.ncbi.nlm.nih.gov/pmc/articles/PMC7698117/ Date: 06/04/2021 # Paper #2: Score: 0.87 Title: Relapsed/Refractory Diffuse Large B-Cell Lymphoma: A Look at the Approved and Emerging Therapies URL: https://www.ncbi.nlm.nih.gov/pmc/articles/PMC8708171/ Date: 12/29/2021	#0: AI response: CAR-T therapy is the most effective treatment option for patients with relapsed or refractory DLBCL. However, if a patient progresses on CAR-T therapy, other treatment combinations have been shown to be effective. These include Polatuxumab Vedotin in combination with bendamustine and rituximab, Tafasitamab with lenalidomide, and Selinexor. Additionally, there are several other im…
31	How can minimal residual disease (MRD) be used to understand clinical outcomes in DLBCL patients?	MRD has been used to understand clinical outcomes in DLBCL patients by assessing the tumor burden in patients with multiple myeloma and determining the prognostic significance of PET-positive lesions after completion of therapy, as well as to evaluate metabolic response to therapy and to assess cellularity and microcirculation in the bone marrow.	5	# Paper #1: Score: 0.90 Title: Minimal Residual Disease in Myeloma: Application for Clinical Care and New Drug Registration URL: https://www.ncbi.nlm.nih.gov/pmc/articles/PMC9662886/ Date: 01/07/2023	#0: AI response: MRD has been used to understand clinical outcomes in DLBCL patients by assessing the tumor burden in patients with multiple myeloma and determining the prognostic significance of PET-positive lesions after completion of therapy. Additionally, MRD has been used to evaluate metabolic response to therapy and to assess cellularity and microcirculation in the bone marrow. Paper title:…
32	Have checkpoint inhibitor treatments in monotherapy or combination therapy settings shown efficacy in DLBCL patients?	Yes, checkpoint inhibitor treatments have shown efficacy in DLBCL patients in both monotherapy and combination therapy settings. In monotherapy, the DCR was 34.85% (95% CI: 25.70-44.53) and the PD rate was 24.65% (95% CI: 15.25-35.32). In combination with BTK inhibitors, the ORR was 6.12% (95% CI: 0.00-17.45) and the PD rate was 67.71% (95% CI: 54.88-78.17). In combination with anti-CD20 monoclon…	5	# Paper #1: Score: 0.88 Title: Immunotherapy for Diffuse Large B-Cell Lymphoma: Current Landscape and Future Directions URL: https://www.ncbi.nlm.nih.gov/pmc/articles/PMC8616088/ Date: 12/16/2021 # Paper #2: Score: 0.87 Title: A systematic review and meta-analysis of immune checkpoint therapy in relapsed or refractory non-Hodgkin lymphoma; a friend or foe? URL: https://www.ncbi.nlm.nih.gov/pmc/ar…	#0: AI response: Yes, checkpoint inhibitor treatments in monotherapy or combination therapy settings have shown efficacy in DLBCL patients. For example, nivolumab was evaluated in relapsed refractory lymphoma and multiple myeloma in a phase I, multicenter study. Among eleven patients with DLBCL, the ORR was 36% (CR = 18% and PR = 18%), and the median PFS was only 7 weeks. At a median follow-up of…
33	DLBCL diagnosis and prognosis	DLBCL is an aggressive but curable disease for most patients, with survival rates similar to the general population in patients who have remained disease-free for 2 years after frontline therapy. Diagnosis is commonly made by biopsy of a suspicious lymph node or an extranodal tumor where the normal architecture is replaced by sheets of large cells that stain positive for pan-B cell antigens, such…	5	# Paper #1: Score: 0.88 Title: 2021 Update on Diffuse large B cell lymphoma: A review of current data and potential applications on risk stratification and management URL: https://www.ncbi.nlm.nih.gov/pmc/articles/PMC8172085/ Date: 06/07/2021 # Paper #2: Score: 0.87 Title: Diffuse Large B-Cell Lymphoma (DLBCL): Early Patient Management and Emerging Treatment Options URL: https://www.ncbi.nlm.nih.…	#0: AI response: DLBCL diagnosis is commonly made by biopsy of a suspicious lymph node or an extranodal tumor where the normal architecture is replaced by sheets of large cells that stain positive for pan-B cell antigens, such as CD20 and CD79a. The prognosis of DLBCL depends on the cell of origin (COO) and molecular features. COO is usually determined by gene expression profiling (GEP) or immuno…
34	landscape of DLBCL treatment as SOC.	The standard of care for diffuse large B-cell lymphoma (DLBCL) is the R-CHOP regimen (Rituximab, Cyclophosphamide, Doxorubicin, Vincristine and Prednisolone). This regimen is typically administered in four to eight cycles of therapy and is curative in approximately two-thirds of patients. For limited stage DLBCL, the standard of care is R-CHOP x 4 followed by two doses of rituximab without radiat…	5	# Paper #1: Score: 0.85 Title: DLBCL 1L:What to Expect beyond R-CHOP? URL: https://www.ncbi.nlm.nih.gov/pmc/articles/PMC8946010/ Date: 03/30/2022 # Paper #2: Score: 0.85 Title: 2021 Update on Diffuse large B cell lymphoma: A review of current data and potential applications on risk stratification and management URL: https://www.ncbi.nlm.nih.gov/pmc/articles/PMC8172085/ Date: 06/07/2021 # Paper #3…	#0: AI response: The standard of care (SOC) in first-line (1L) therapy of diffuse large B-cell lymphoma (DLBCL) is the R-CHOP regimen (Rituximab, Cyclophosphamide, Doxorubicin, Vincristine and Prednisolone). This regimen is typically administered in six to eight cycles of therapy and is curative in approximately two-thirds of patients. The efficacy of the SOC mainly depends on risk factors such a…
35	Emerging novel treatment options for DLBCL patients	The therapeutic armamentarium for patients with R/R DLBCL has significantly improved in the last couple of years with various novel antibodies, ADCs, specific small-molecule inhibitors, as well as CAR T-cells being approved for the treatment of affected patients. Emerging novel treatment options include anti-CD19 CAR (chimeric antigen receptor) T cells, antibody-drug conjugates (ADC's) such as po…	5	# Paper #1: Score: 0.89 Title: Current options and future perspectives in the treatment of patients with relapsed/refractory diffuse large B-cell lymphoma URL: https://www.ncbi.nlm.nih.gov/pmc/articles/PMC9243592/ Date: 07/06/2022 # Paper #2: Score: 0.89 Title: Novel Therapies for Relapsed or Refractory Diffuse Large B-Cell Lymphoma URL: https://www.ncbi.nlm.nih.gov/pmc/articles/PMC7698117/ Date:…	#0: AI response: The therapeutic armamentarium for patients with R/R DLBCL has significantly improved in the last couple of years. Various novel antibodies, ADCs, specific small-molecule inhibitors, as well as CAR T-cells have been approved for the treatment of affected patients. Paper title: Current options and future perspectives in the treatment of patients with relapsed/refractory diffuse lar…
36	what is the importance of TP53 in DLBCL?	TP53 is an important tumor suppressor gene in diffuse large B-cell lymphoma (DLBCL). Mutations in TP53 are associated with a poor prognosis in DLBCL, and TP53 mutations are associated with increased risk of relapse and decreased overall survival, increased resistance to chemotherapy and radiation therapy, and a higher risk of relapse and poorer overall survival when analyzed by IHC and NGS. TP53 …	5	# Paper #1: Score: 0.84 Title: In Silico Identification and Functional Characterization of Genetic Variations across DLBCL Cell Lines URL: https://www.ncbi.nlm.nih.gov/pmc/articles/PMC9954129/ Date: 02/28/2023 # Paper #2: Score: 0.83 Title: Targeting p53 pathways: mechanisms, structures, and advances in therapy URL: https://www.ncbi.nlm.nih.gov/pmc/articles/PMC9977964/ Date: 03/04/2023 # Paper #3…	#0: AI response: I do not know the answer. Paper title: Targeting p53 pathways: mechanisms, structures, and advances in therapy Paper used? False URL: https://www.ncbi.nlm.nih.gov/pmc/articles/PMC9977964/ -------------- #1: AI response: TP53 is a tumor suppressor gene that plays an important role in DLBCL. Mutations in TP53 can lead to dysregulation of the cell cycle pathway, and can also influen…
37	What is the prevalence of double hit mutations in lymphoma?	The prevalence of double hit mutations in lymphoma is estimated to be 5-15% of diffuse large B cell lymphomas (DLBCLs). Double hit lymphoma (DHL) is a highly invasive mature B-cell lymphoma with rapid progression, easy recurrence, and poor prognosis. It is estimated that 70-100% of cases are diagnosed at late stages and >50% exhibit extensive infiltration.	5	# Paper #1: Score: 0.87 Title: Altered pathways and targeted therapy in double hit lymphoma URL: https://www.ncbi.nlm.nih.gov/pmc/articles/PMC8932183/ Date: 03/24/2022 # Paper #2: Score: 0.86 Title: Double-hit primary lymphoma (MYC and BCL2) in the bilateral ovary: A case report URL: https://www.ncbi.nlm.nih.gov/pmc/articles/PMC9996603/ Date: 03/14/2023	#0: AI response: The prevalence of double hit mutations in lymphoma is estimated to be 5-15% of diffuse large B cell lymphomas (DLBCLs). Paper title: Altered pathways and targeted therapy in double hit lymphoma Paper used? True URL: https://www.ncbi.nlm.nih.gov/pmc/articles/PMC8932183/ -------------- #1: AI response: The prevalence of double hit mutations in lymphoma is not well established. Howe…
38	What is epcoritamab?	Epcoritamab is a subcutaneously administered, well-tolerated, bispecific antibody (bsAb) with single-agent antitumor activity in relapsed/refractory (R/R) aggressive B-cell non-Hodgkin lymphoma (NHL). It is a monoclonal antibody (mAb) that targets CD3 and CD20 and binds to CD3+ T cells and CD20+ B cells, inducing CD3+ T cells to kill CD20+ tumor B cells through a unique mechanism of action (MOA).…	10	# Paper #1: Score: 0.86 Title: PB2133: ASSESSING SAFETY, TOLERABILITY, AND EFFICACY OF SUBCUTANEOUS EPCORITAMAB IN NOVEL COMBINATIONS WITH ANTI-NEOPLASTIC AGENTS IN PATIENTS WITH NON-HODGKIN LYMPHOMA IN A PHASE 1B/2, OPEN-LABEL STUDY URL: https://www.ncbi.nlm.nih.gov/pmc/articles/PMC9431595/ Date: 09/02/2022 # Paper #2: Score: 0.86 Title: Semimechanistic Physiologically-Based Pharmacokinetic/Phar…	#0: AI response: Epcoritamab is a subcutaneously administered bispecific antibody that binds to CD3+ T cells and CD20+ B cells, inducing CD3+ T cells to kill CD20+ tumor B cells through a unique mechanism of action (MOA). Paper title: PB2133: ASSESSING SAFETY, TOLERABILITY, AND EFFICACY OF SUBCUTANEOUS EPCORITAMAB IN NOVEL COMBINATIONS WITH ANTI-NEOPLASTIC AGENTS IN PATIENTS WITH NON-HODGKIN LYMP…
39	What are the subtypes of DLBCL?	The subtypes of DLBCL include germinal center B-cell-like (GCB) and activated B-cell-like (ABC), as well as C1 (enriched for BCL6 rearrangement and NOTCH2 mutations), C2 (associated with biallelic loss or mutation of TP53 as well as widespread somatic copy number alterations), C3 (enriched for BCL2 rearrangement and mutation of KMT2D, CREBBP and EZH2), C4 (characterised by somatic mutations of hi…	10	# Paper #1: Score: 0.86 Title: Genetic Profiling in Diffuse Large B Cell Lymphoma - the promise and the challenge URL: https://www.ncbi.nlm.nih.gov/pmc/articles/PMC7614242/ Date: 02/28/2023 # Paper #2: Score: 0.86 Title: Diffuse Large B-Cell Lymphoma (DLBCL): Early Patient Management and Emerging Treatment Options URL: https://www.ncbi.nlm.nih.gov/pmc/articles/PMC9739046/ Date: 12/14/2022 # Paper…	#0: AI response: The subtypes of DLBCL are C1 (enriched for BCL6 rearrangement and NOTCH2 mutations), C2 (associated with biallelic loss or mutation of TP53 as well as widespread somatic copy number alterations), C3 (enriched for BCL2 rearrangement and mutation of KMT2D, CREBBP and EZH2), C4 (characterised by somatic mutations of histone linker and core histone genes, as well as SGK1 and RAS/JAK/…
40	What are the antibody therapies targeting CD20 for treatment of DLBCL?	The antibody therapies targeting CD20 for treatment of DLBCL include rituximab, obinutuzumab, ofatumumab, tafasitamab, monoclonal antibodies (mAbs), bispecific antibodies (bsAbs), antibody-drug conjugates (ADCs), chimeric antigen receptor T (CAR-T) cell therapy, ibritumomab tiuxetan, I-131 tositumomab, polatuzumab-vedotin, loncastuximab-tesirine, and brentuximab-vedotin. The bsAbs used are T-cell…	10	# Paper #1: Score: 0.90 Title: Monoclonal Antibodies in the Treatment of Diffuse Large B-Cell Lymphoma: Moving beyond Rituximab URL: https://www.ncbi.nlm.nih.gov/pmc/articles/PMC9026383/ Date: 06/10/2022 # Paper #2: Score: 0.89 Title: Immune targeted therapy for diffuse large B cell lymphoma URL: https://www.ncbi.nlm.nih.gov/pmc/articles/PMC8975004/ Date: 04/12/2022 # Paper #3: Score: 0.89 Title:…	#0: AI response: The antibody therapies targeting CD20 for treatment of DLBCL include CD3xCD20 BsAbs and blinatumomab. Paper title: Monoclonal Antibodies in the Treatment of Diffuse Large B-Cell Lymphoma: Moving beyond Rituximab Paper used? True URL: https://www.ncbi.nlm.nih.gov/pmc/articles/PMC9026383/ -------------- #1: AI response: The antibody therapies targeting CD20 for treatment of DLBCL i…
41	What is the standard of care for treatment of DLBCL?	The standard of care for treatment of diffuse large B-cell lymphoma (DLBCL) is chemoimmunotherapy with rituximab, cyclophosphamide, doxorubicin, vincristine, and prednisone (R-CHOP). For limited-stage disease, the standard of care is 4 cycles of R-CHOP plus 2 cycles of rituximab without radiation consolidation. For advanced stage DLBCL, the standard of care is R-CHOP. For high-risk DLBCL, the sta…	10	# Paper #1: Score: 0.87 Title: How I treat diffuse large B-cell lymphoma URL: https://www.ncbi.nlm.nih.gov/pmc/articles/PMC9843196/ Date: 01/19/2023 # Paper #2: Score: 0.86 Title: Diffuse Large B-Cell Lymphoma (DLBCL): Early Patient Management and Emerging Treatment Options URL: https://www.ncbi.nlm.nih.gov/pmc/articles/PMC9739046/ Date: 12/14/2022 # Paper #3: Score: 0.86 Title: Current options a…	#0: AI response: The standard of care for treatment of DLBCL is chemoimmunotherapy in curative intention at initial diagnosis. For low-risk patients, this usually involves four cycles of R-CHOP (rituximab, cyclophosphamide, doxorubicin, vincristine and prednisone) chemotherapy. For higher-risk patients, a new combination treatment with polatuzumab vedotin has been approved and is a new option in …
42	What are the approved drugs for treatment of DLBCL?	The approved drugs for treatment of DLBCL include rituximab combined with cyclophosphamide, doxorubicin, vincristine, and prednisone (R-CHOP), polatuzumab vedotin, axicabtagene ciloleucel (KTE-C19), tisagenlecleucel (CTL019), lisocabtagene maraleucel (liso-cel), selinexor, tafasitamab plus lenalidomide, loncastuximab tesirine, polatuzumab-vedotin, tazemetostat, abexinostat, bromodomain and extra-…	10	# Paper #1: Score: 0.86 Title: Immune targeted therapy for diffuse large B cell lymphoma URL: https://www.ncbi.nlm.nih.gov/pmc/articles/PMC8975004/ Date: 04/12/2022 # Paper #2: Score: 0.86 Title: Relapsed/Refractory Diffuse Large B-Cell Lymphoma: A Look at the Approved and Emerging Therapies URL: https://www.ncbi.nlm.nih.gov/pmc/articles/PMC8708171/ Date: 12/29/2021 # Paper #3: Score: 0.86 Title:…	#0: AI response: Axicabtagene ciloleucel (KTE-C19), tisagenlecleucel (CTL019), lisocabtagene maraleucel (liso-cel), and selinexor are approved drugs for treatment of DLBCL. Paper title: Immune targeted therapy for diffuse large B cell lymphoma Paper used? True URL: https://www.ncbi.nlm.nih.gov/pmc/articles/PMC8975004/ -------------- #1: AI response: The approved drugs for treatment of DLBCL are p…
43	What is the overall response rate of DLBCL patients treated with glofitamab?	The overall response rate of DLBCL patients treated with glofitamab is 67%, with a complete response rate of 57.1%. 21 of 38 patients had a response rate of 55.3%, while 93.5% and 76.1% had an overall response rate and complete response rate, respectively. 50% of patients had an overall response rate.	10	# Paper #1: Score: 0.89 Title: Glofitamab Treatment in Relapsed or Refractory DLBCL after CAR T-Cell Therapy URL: https://www.ncbi.nlm.nih.gov/pmc/articles/PMC9139991/ Date: 06/13/2022 # Paper #2: Score: 0.88 Title: Pharmacodynamics and molecular correlates of response to glofitamab in relapsed/refractory non-Hodgkin lymphoma URL: https://www.ncbi.nlm.nih.gov/pmc/articles/PMC8945294/ Date: 06/17/…	#0: AI response: The overall response rate of DLBCL patients treated with glofitamab is 67%. Paper title: Glofitamab Treatment in Relapsed or Refractory DLBCL after CAR T-Cell Therapy Paper used? True URL: https://www.ncbi.nlm.nih.gov/pmc/articles/PMC9139991/ -------------- #1: AI response: The overall response rate of DLBCL patients treated with glofitamab is 65.7%, with a CR rate of 57.1%. Pape…
44	What is a treatment to use in DLBCL patients who have progressed on CAR-T?	For patients with DLBCL who have progressed on CAR-T, treatment options may include allogeneic stem cell transplant (allo-SCT), high-dose chemotherapy, novel immunotherapies such as monoclonal antibodies (e.g. tafasitamab, loncastuximab-tesirine, brentuximab-vedotin, polatuzumab-vedotin), antibody drug conjugates (e.g. polatuzumab-vedotin, brentuximab-vedotin), and bispecific T-cell engagers (e.g…	10	# Paper #1: Score: 0.88 Title: Novel Therapies for Relapsed or Refractory Diffuse Large B-Cell Lymphoma URL: https://www.ncbi.nlm.nih.gov/pmc/articles/PMC7698117/ Date: 06/04/2021 # Paper #2: Score: 0.88 Title: Current options and future perspectives in the treatment of patients with relapsed/refractory diffuse large B-cell lymphoma URL: https://www.ncbi.nlm.nih.gov/pmc/articles/PMC9243592/ Date:…	#0: AI response: Tafasitamab (MOR208) is an Fc-enhanced, humanized, anti-CD19 monoclonal antibody that has shown preclinical and single-agent activity in patients with relapsed or refractory B-cell malignancies. It has been engineered to have better antibody directed cellular cytotoxicity (ADCC) than a native antibody and has been shown to enhance natural killer cell-meditated, antibody-dependent…
45	What are common treatments used in patients who have relapsed or were refractory to standard of care treatments in DLBCL?	Common treatments used in patients who have relapsed or were refractory to standard of care treatments in DLBCL include chemoimmunotherapy with rituximab, gemcitabine, dexamethasone, and cisplatin (R-GDP); rituximab, ifosfamid, carboplatin, and etoposide (R-ICE); or rituximab, dexamethasone, high-dose cytarabine, and cisplatin (R-DHAP); anti-CD19 CAR (chimeric antigen receptor) T cells; antibody-…	10	# Paper #1: Score: 0.89 Title: Current options and future perspectives in the treatment of patients with relapsed/refractory diffuse large B-cell lymphoma URL: https://www.ncbi.nlm.nih.gov/pmc/articles/PMC9243592/ Date: 07/06/2022 # Paper #2: Score: 0.88 Title: Novel Therapies for Relapsed or Refractory Diffuse Large B-Cell Lymphoma URL: https://www.ncbi.nlm.nih.gov/pmc/articles/PMC7698117/ Date:…	#0: AI response: Common treatments used in patients who have relapsed or were refractory to standard of care treatments in DLBCL include chemoimmunotherapy with rituximab, gemcitabine, dexamethasone, and cisplatin (R-GDP); rituximab, ifosfamid, carboplatin, and etoposide (R-ICE); or rituximab, dexamethasone, high-dose cytarabine, and cisplatin (R-DHAP). Additionally, new monoclonal antibodies suc…
46	Do any DLBCL patient subtypes respond more favorably to chemotherapy or CAR-T treatments?	It appears that different subtypes of DLBCL respond differently to chemotherapy and CAR-T treatments. Patients with the GCB subtype tend to respond more favorably to chemotherapy, while patients with the ABC subtype tend to respond more favorably to CAR-T treatments. Double or triple hit lymphoma (DHL/THL) is a subtype of DLBCL which is characterized by MYC and BCL2 and/or BCL6 gene rearrangement…	10	# Paper #1: Score: 0.87 Title: Transformed Lymphoma Is Associated with a Favorable Response to CAR-T-Cell Treatment in DLBCL Patients URL: https://www.ncbi.nlm.nih.gov/pmc/articles/PMC8657090/ Date: 12/17/2021 # Paper #2: Score: 0.87 Title: Immunotherapy for Diffuse Large B-Cell Lymphoma: Current Landscape and Future Directions URL: https://www.ncbi.nlm.nih.gov/pmc/articles/PMC8616088/ Date: 12/1…	#0: AI response: Yes, patients with transformed/secondary lymphoma have a more favorable course after CAR-T-cell therapy than patients with de novo lymphoma. Paper title: Transformed Lymphoma Is Associated with a Favorable Response to CAR-T-Cell Treatment in DLBCL Patients Paper used? True URL: https://www.ncbi.nlm.nih.gov/pmc/articles/PMC8657090/ -------------- #1: AI response: It has been shown…
47	What are the most common adverse events observed in DLBCL patients treated with R-CHOP?	The most common adverse events observed in DLBCL patients treated with R-CHOP are infections, nausea, vomiting, diarrhea, fatigue, anemia, neutropenia, thrombocytopenia, hair loss, constipation, and peripheral neuropathy. Febrile neutropenia is also a common adverse event, and infection is a significant source of morbidity and mortality, with neutropenic fever affecting 10-20% of treated lymphoma…	10	# Paper #1: Score: 0.86 Title: DLBCL 1L:What to Expect beyond R-CHOP? URL: https://www.ncbi.nlm.nih.gov/pmc/articles/PMC8946010/ Date: 03/30/2022 # Paper #2: Score: 0.86 Title: Diffuse Large B-Cell Lymphoma (DLBCL): Early Patient Management and Emerging Treatment Options URL: https://www.ncbi.nlm.nih.gov/pmc/articles/PMC9739046/ Date: 12/14/2022 # Paper #3: Score: 0.85 Title: Diffuse Large B-Cell…	#0: AI response: The most common adverse events observed in DLBCL patients treated with R-CHOP are fatigue, nausea, vomiting, diarrhea, anemia, low white blood cell count, and low platelet count. Paper title: DLBCL 1L:What to Expect beyond R-CHOP? Paper used? True URL: https://www.ncbi.nlm.nih.gov/pmc/articles/PMC8946010/ -------------- #1: AI response: The most common adverse events observed in …
48	What biomarkers in DLBCL have been reported to correlate with either response or progression following treatment with R-CHOP?	Biomarkers that have been reported to correlate with either response or progression following treatment with R-CHOP in DLBCL include COO subtype (GCB vs. ABC), MYC and BCL2 and/or BCL6 expression (by IHC) and rearrangements (by FISH), BCL2 overexpression, XPO-1 expression, CD19 expression, the International Prognostic Index (IPI) risk group, age-adjusted IPI (aaIPI), revised IPI (R-IPI), National…	10	# Paper #1: Score: 0.87 Title: DLBCL 1L:What to Expect beyond R-CHOP? URL: https://www.ncbi.nlm.nih.gov/pmc/articles/PMC8946010/ Date: 03/30/2022 # Paper #2: Score: 0.86 Title: Diffuse Large B-Cell Lymphoma (DLBCL): Early Patient Management and Emerging Treatment Options URL: https://www.ncbi.nlm.nih.gov/pmc/articles/PMC9739046/ Date: 12/14/2022 # Paper #3: Score: 0.86 Title: Translating the Biol…	#0: AI response: Biomarkers that have been reported to correlate with either response or progression following treatment with R-CHOP in DLBCL include COO subtype, MYC, BCL2 and BCL6 expression (by IHC), as well as translocation status (by FISH). Additionally, EZH2 mutation, BCL2 overexpression, XPO-1 expression, and CD19 expression have all been reported to correlate with response or progression …
49	What treatment combinations have been shown to be effective in DLBCL patients who have progressed on CAR-T treatment?	CAR-T therapy is the most effective treatment option for patients with relapsed or refractory DLBCL, however, if a patient progresses on CAR-T therapy, other treatment combinations have been shown to be effective. These include Polatuxumab Vedotin in combination with bendamustine and rituximab, Tafasitamab with lenalidomide, Selinexor, R-GemOx (rituximab, gemcitabine, oxaliplatin), BR (bendamusti…	10	# Paper #1: Score: 0.88 Title: Novel Therapies for Relapsed or Refractory Diffuse Large B-Cell Lymphoma URL: https://www.ncbi.nlm.nih.gov/pmc/articles/PMC7698117/ Date: 06/04/2021 # Paper #2: Score: 0.87 Title: Relapsed/Refractory Diffuse Large B-Cell Lymphoma: A Look at the Approved and Emerging Therapies URL: https://www.ncbi.nlm.nih.gov/pmc/articles/PMC8708171/ Date: 12/29/2021 # Paper #3: Sco…	#0: AI response: CAR-T therapy is the most effective treatment option for patients with relapsed or refractory DLBCL. However, if a patient progresses on CAR-T therapy, other treatment combinations have been shown to be effective. These include Polatuxumab Vedotin in combination with bendamustine and rituximab, Tafasitamab with lenalidomide, and Selinexor. Additionally, there are several other im…
50	How can minimal residual disease (MRD) be used to understand clinical outcomes in DLBCL patients?	MRD has been used to understand clinical outcomes in DLBCL patients by assessing the tumor burden in patients with multiple myeloma and determining the prognostic significance of PET-positive lesions after completion of therapy, as well as to evaluate metabolic response to therapy and to assess cellularity and microcirculation in the bone marrow.	10	# Paper #1: Score: 0.90 Title: Minimal Residual Disease in Myeloma: Application for Clinical Care and New Drug Registration URL: https://www.ncbi.nlm.nih.gov/pmc/articles/PMC9662886/ Date: 01/07/2023 # Paper #2: Score: 0.89 Title: Measurable residual disease in chronic lymphocytic leukemia URL: https://www.ncbi.nlm.nih.gov/pmc/articles/PMC9971803/ Date: 03/05/2023 # Paper #3: Score: 0.87 Title: M…	#0: AI response: MRD has been used to understand clinical outcomes in DLBCL patients by assessing the tumor burden in patients with multiple myeloma and determining the prognostic significance of PET-positive lesions after completion of therapy. Additionally, MRD has been used to evaluate metabolic response to therapy and to assess cellularity and microcirculation in the bone marrow. Paper title:…
51	Have checkpoint inhibitor treatments in monotherapy or combination therapy settings shown efficacy in DLBCL patients?	Yes, checkpoint inhibitor treatments have shown efficacy in DLBCL patients in both monotherapy and combination therapy settings. For example, nivolumab was evaluated in relapsed refractory lymphoma and multiple myeloma in a phase I, multicenter study, yielding an ORR of 36% (CR = 18% and PR = 18%), and the median PFS was only 7 weeks. The combination of nivolumab plus ipilimumab (Checkmate 036) y…	10	# Paper #1: Score: 0.88 Title: Immunotherapy for Diffuse Large B-Cell Lymphoma: Current Landscape and Future Directions URL: https://www.ncbi.nlm.nih.gov/pmc/articles/PMC8616088/ Date: 12/16/2021 # Paper #2: Score: 0.87 Title: A systematic review and meta-analysis of immune checkpoint therapy in relapsed or refractory non-Hodgkin lymphoma; a friend or foe? URL: https://www.ncbi.nlm.nih.gov/pmc/ar…	#0: AI response: Yes, checkpoint inhibitor treatments in monotherapy or combination therapy settings have shown efficacy in DLBCL patients. For example, nivolumab was evaluated in relapsed refractory lymphoma and multiple myeloma in a phase I, multicenter study. Among eleven patients with DLBCL, the ORR was 36% (CR = 18% and PR = 18%), and the median PFS was only 7 weeks. At a median follow-up of…
52	DLBCL diagnosis and prognosis	DLBCL is an aggressive but curable disease for most patients, with survival rates similar to the general population in patients who have remained disease-free for 2 years after frontline therapy. Diagnosis is commonly made by biopsy of a suspicious lymph node or an extranodal tumor where the normal architecture is replaced by sheets of large cells that stain positive for pan-B cell antigens, such…	10	# Paper #1: Score: 0.88 Title: 2021 Update on Diffuse large B cell lymphoma: A review of current data and potential applications on risk stratification and management URL: https://www.ncbi.nlm.nih.gov/pmc/articles/PMC8172085/ Date: 06/07/2021 # Paper #2: Score: 0.87 Title: Diffuse Large B-Cell Lymphoma (DLBCL): Early Patient Management and Emerging Treatment Options URL: https://www.ncbi.nlm.nih.…	#0: AI response: DLBCL diagnosis is commonly made by biopsy of a suspicious lymph node or an extranodal tumor where the normal architecture is replaced by sheets of large cells that stain positive for pan-B cell antigens, such as CD20 and CD79a. The prognosis of DLBCL depends on the cell of origin (COO) and molecular features. The International Prognostic Index (IPI) has been used to predict prog…
53	landscape of DLBCL treatment as SOC.	The current standard of care for diffuse large B-cell lymphoma (DLBCL) is chemo-immunochemotherapy with R-CHOP (rituximab, cyclophosphamide, doxorubicin, vincristine and prednisone). For limited stage DLBCL, the standard of care is R-CHOP x 4 followed by two doses of rituximab without radiation consolidation. For advanced stage DLBCL, the standard of care is R-CHOP. For high-risk DLBCL, the stand…	10	# Paper #1: Score: 0.85 Title: DLBCL 1L:What to Expect beyond R-CHOP? URL: https://www.ncbi.nlm.nih.gov/pmc/articles/PMC8946010/ Date: 03/30/2022 # Paper #2: Score: 0.85 Title: 2021 Update on Diffuse large B cell lymphoma: A review of current data and potential applications on risk stratification and management URL: https://www.ncbi.nlm.nih.gov/pmc/articles/PMC8172085/ Date: 06/07/2021 # Paper #3…	#0: AI response: The standard of care (SOC) in first-line (1L) therapy of diffuse large B-cell lymphoma (DLBCL) is the R-CHOP regimen (Rituximab, Cyclophosphamide, Doxorubicin, Vincristine and Prednisolone). This regimen is typically administered in six to eight cycles of therapy and is curative in approximately two-thirds of patients. The efficacy of the SOC mainly depends on risk factors such a…
54	Emerging novel treatment options for DLBCL patients	The therapeutic armamentarium for patients with relapsed/refractory DLBCL has significantly improved in the last couple of years with the approval of various novel antibodies, antibody-drug conjugates (ADC's), specific small-molecule inhibitors, bispecific antibodies, chimeric antigen receptor (CAR) T-cells, immune checkpoint inhibitors, Bruton tyrosine kinase inhibitors, BCL2 inhibitors, epigene…	10	# Paper #1: Score: 0.89 Title: Current options and future perspectives in the treatment of patients with relapsed/refractory diffuse large B-cell lymphoma URL: https://www.ncbi.nlm.nih.gov/pmc/articles/PMC9243592/ Date: 07/06/2022 # Paper #2: Score: 0.89 Title: Novel Therapies for Relapsed or Refractory Diffuse Large B-Cell Lymphoma URL: https://www.ncbi.nlm.nih.gov/pmc/articles/PMC7698117/ Date:…	#0: AI response: The therapeutic armamentarium for patients with R/R DLBCL has significantly improved in the last couple of years. Various novel antibodies, ADCs, specific small-molecule inhibitors, as well as CAR T-cells have been approved for the treatment of affected patients. Paper title: Current options and future perspectives in the treatment of patients with relapsed/refractory diffuse lar…
55	what is the importance of TP53 in DLBCL?	TP53 is an important tumor suppressor gene that plays an important role in DLBCL. Mutations in TP53 are associated with a poor prognosis, increased risk of relapse, decreased overall survival, resistance to chemotherapy and radiation therapy, and are present in more than 95% of cases. TP53 is also involved in the regulation of several processes such as cell cycle arrest, induction of apoptosis, D…	10	# Paper #1: Score: 0.84 Title: In Silico Identification and Functional Characterization of Genetic Variations across DLBCL Cell Lines URL: https://www.ncbi.nlm.nih.gov/pmc/articles/PMC9954129/ Date: 02/28/2023 # Paper #2: Score: 0.83 Title: Targeting p53 pathways: mechanisms, structures, and advances in therapy URL: https://www.ncbi.nlm.nih.gov/pmc/articles/PMC9977964/ Date: 03/04/2023 # Paper #3…	#0: AI response: I do not know the answer. Paper title: Targeting p53 pathways: mechanisms, structures, and advances in therapy Paper used? False URL: https://www.ncbi.nlm.nih.gov/pmc/articles/PMC9977964/ -------------- #1: AI response: TP53 is a tumor suppressor gene that plays an important role in DLBCL. Mutations in TP53 can lead to dysregulation of the cell cycle pathway, and can also influen…
56	What is the prevalence of double hit mutations in lymphoma?	The prevalence of double hit mutations in lymphoma is estimated to be 5-15% of diffuse large B cell lymphomas (DLBCLs) and approximately 5-10% of all non-Hodgkin's lymphomas.	10	# Paper #1: Score: 0.87 Title: Altered pathways and targeted therapy in double hit lymphoma URL: https://www.ncbi.nlm.nih.gov/pmc/articles/PMC8932183/ Date: 03/24/2022 # Paper #2: Score: 0.86 Title: Double-hit primary lymphoma (MYC and BCL2) in the bilateral ovary: A case report URL: https://www.ncbi.nlm.nih.gov/pmc/articles/PMC9996603/ Date: 03/14/2023	#0: AI response: The prevalence of double hit mutations in lymphoma is estimated to be 5-15% of diffuse large B cell lymphomas (DLBCLs). Paper title: Altered pathways and targeted therapy in double hit lymphoma Paper used? True URL: https://www.ncbi.nlm.nih.gov/pmc/articles/PMC8932183/ -------------- #1: AI response: The prevalence of double hit mutations in lymphoma is not well established. Howe…
